# Supplementary material for: Control of immune ligands by members of a cytomegalovirus gene expansion suppresses natural killer cell activation
Source: eLife. 2017 Feb 10;6:e22206. doi: 10.7554/eLife.22206 (PMC5367895; doi:10.7554/eLife.22206)
Supplement: Supplementary file 1. — This spreadsheet enables the generation of graphs showing the relative expression of any of the human and HCMV proteins quantified across Proteomic series 1–3 in PM and WCL fractions by typing the gene name into the indicated box. The datasets used to generate the graph and protein aliases are present in the other tabs. DOI: http://dx.doi.org/10.7554/eLife.22206.019 [file elife-22206-supp1.xlsx]

## Sheet: Data
Species	Uniprot-l	Gene Symbol	Description	PM_1 Peptides	PM_2 Peptides	PM_3 Peptides	WCL_1 Peptides	WCL_2 Peptides	WCL_3 Peptides	M	PM	IPM	CS	XC	Nuc	ShG	Mock PM_1	Mock PM_1	Merlin PM_1	Merlin PM_1	US12-21 PM_1	US18 PM_1	US19 PM_1	US20 PM_1	Merlin PM_2	US12 PM_2	US13 PM_2	US14 PM_2	US15 PM_2	US16 PM_2	US17 PM_2	US18 PM_2	US20 PM_2	US21 PM_2	Merlin_24 PM_3	Merlin_24_Leu PM_3	US12_21_24h PM_3	Merlin_48 PM_3	Merlin_48_Leu PM_3	US12_21_48h PM_3	Merlin_72 PM_3	Merlin_72_Leu PM_3	US12_21_72h PM_3	Mock PM_3	Mock WCL_1	Mock WCL_1	Merlin WCL_1	Merlin WCL_1	US12-21 WCL_1
HUMAN	P01023	A2M	Alpha-2-macroglobulin	4	5	7	13	9	15	M				XC			0.623191	0.695139	0.803803	0.732588	0.83496	1	0.909322	0.974797	0.659358	0.543824	0.810285	0.596878	0.738765	0.700499	0.615293	0.555383	0.747456	1	0.812772	1	0.943147	0.806115	0.912965	0.843527	0.48136	0.532824	0.899469	0.462277	1	0.994802	0.125793	0.1114	0.220578
HUMAN	Q9NPC4	A4GALT	Lactosylceramide 4-alpha-galactosyltransferase	1	1	1	0	0	0	M							0.168419	0.13319	0.710159	0.695278	0.881806	1	0.823804	0.774919	0.584479	0.66856	0.476124	0.743688	1	0.668824	0.865426	0.840137	0.759114	0.456976	0.465325	0.49757	0.952612	0.811414	0.940649	0.979891	1	0.849205	0.774601	0.110323
HUMAN	Q9NRG9	AAAS	Aladin	1	1	2	13	17	14	M							0.30354	0.282774	0.614181	0.592739	0.790849	0.540786	0.550763	1	0.499126	0.673632	0.580337	0.632718	0.51951	0.57018	0.722073	0.616357	1	0.490661	0.54626	0.591416	0.61846	0.787692	0.775397	1	0.843458	0.743674	0.886938	0.522408	0.419671	0.415785	0.952962	0.942771	0.89678
HUMAN	Q86V21	AACS	Acetoacetyl-CoA synthetase	0	0	0	7	6	3																																				0.857971	1	0.545554	0.537141	0.621679
HUMAN	Q6PD74	AAGAB	Alpha- and gamma-adaptin-binding protein p34	0	0	0	0	0	1
HUMAN	Q2M2I8-2	AAK1	Isoform 2 of AP2-associated protein kinase 1	1	0	0	10	12	11	M	PM						0.441995	0.375399	0.459856	0.524104	0.551902	1	0.559857	0.65725																					0.927962	1	0.373206	0.394733	0.421498
HUMAN	Q13685	AAMP	Angio-associated migratory cell protein	0	0	0	6	5	5	M	PM		CS																																0.755787	0.750997	0.794389	0.788054	0.878892
HUMAN	P49588	AARS	Alanyl-tRNA synthetase, cytoplasmic	4	4	3	49	36	31								0.434582	0.383566	0.374792	0.372206	0.680859	0.907434	0.50306	1	0.286958	0.754067	0.344897	0.448196	0.606392	0.484028	0.602839	0.523739	1	0.543298	0.581992	0.640776	0.557819	0.810857	0.789211	1	0.800835	0.578229	0.763205	0.398806	0.928292	1	0.383003	0.399152	0.490633
HUMAN	Q5JTZ9	AARS2	Alanyl-tRNA synthetase, mitochondrial	0	1	0	30	31	19	M															0.515188	0.680599	0.555196	0.626404	1	0.94102	0.684358	0.660361	0.547737	0.609812											0.451458	0.454071	0.994503	1	0.894465
HUMAN	Q9BTE6-2	AARSD1	Isoform 2 of Alanyl-tRNA editing protein Aarsd1	0	0	0	1	2	3																																				0.853601	1	0.314672	0.308194	0.399149
HUMAN	Q9NRN7	AASDHPPT	L-aminoadipate-semialdehyde dehydrogenase-phosphopantetheinyl transferase	0	0	0	5	7	6																																				0.913499	1	0.459986	0.435042	0.473707
HUMAN	Q9UDR5	AASS	Alpha-aminoadipic semialdehyde synthase, mitochondrial	0	0	0	28	30	19	M																																			0.588816	0.603431	0.964831	1	0.881722
HUMAN	Q9NY61	AATF	Protein AATF	0	0	0	8	5	6	M																																			0.714716	0.816802	0.843033	0.875837	1
HUMAN	P80404	ABAT	4-aminobutyrate aminotransferase, mitochondrial	0	0	0	10	7	8	M																																			0.500041	0.511321	0.999653	1	0.847686
HUMAN	O95477	ABCA1	ATP-binding cassette sub-family A member 1	53	48	52	1	0	1	M	PM	IPM					0.918705	1	0.710023	0.655773	0.449732	0.702754	0.634187	0.480736	0.963908	0.684357	0.987035	0.757296	0.768506	0.980323	0.754575	0.80703	0.660996	1	0.789169	0.693182	0.634904	0.505614	0.495281	0.501848	0.529955	0.496778	0.332274	1	1	0.874085	0.479855	0.574444	0.555203
HUMAN	Q86UK0-2	ABCA12	Isoform 2 of ATP-binding cassette sub-family A member 12	0	0	0	2	3	0	M																																			0.69337	0.650883	0.870315	1	0.820262
HUMAN	Q9BZC7-2	ABCA2	Isoform 2 of ATP-binding cassette sub-family A member 2	0	0	0	0	3	1	M
HUMAN	Q8WWZ7-2	ABCA5	Isoform 2 of ATP-binding cassette sub-family A member 5	1	0	0	0	0	0	M							0.831316	1	0.18986	0.1631	0.232365	0.239484	0.16308	0.145097
HUMAN	Q8IZY2-2	ABCA7	Isoform 2 of ATP-binding cassette sub-family A member 7	13	25	11	0	0	0	M	PM						0.276029	0.304262	1	0.967006	0.539863	0.469095	0.800865	0.530536	0.883026	0.578093	1	0.66047	0.866801	0.768618	0.5285	0.580009	0.41583	0.662217	0.264624	0.30197	0.266504	0.486574	0.53851	0.438022	1	0.956287	0.756768	0.231346
HUMAN	O94911	ABCA8	ATP-binding cassette sub-family A member 8	7	0	4	0	0	0	M	PM						0.958434	1	0.0470555	0.0456859	0.0369203	0.0362517	0.0512718	0.045269											0.173489	0.178515	0.135901	0.121425	0.116565	0.0677405	0.0646992	0.068973	0.060126	1
HUMAN	P08183	ABCB1	Multidrug resistance protein 1	6	15	3	1	2	0	M	PM		CS				0.167527	0.152426	0.998121	0.954472	0.728057	1	0.741844	0.501471	0.853232	0.625278	0.819595	0.640644	0.608973	1	0.526173	0.682237	0.403447	0.408507	0.246244	0.250832	0.168738	0.422942	0.46986	0.305896	0.963474	1	0.696624	0.195964	0.224693	0.232605	1	0.990706	0.827253
HUMAN	Q9NRK6	ABCB10	ATP-binding cassette sub-family B member 10, mitochondrial	0	1	0	6	5	7	M															0.503557	0.682026	0.495113	0.563421	1	0.576128	0.508263	0.536892	0.9689	0.414703											0.709209	0.714424	0.947803	1	0.825696
HUMAN	Q9NP58-4	ABCB6	Isoform 2 of ATP-binding cassette sub-family B member 6, mitochondrial	5	7	3	13	16	7	M	PM						0.384482	0.389467	0.871913	0.955904	0.741762	0.951917	1	0.85646	0.743125	0.910493	0.836859	0.925582	1	0.974104	0.91045	0.823658	0.810304	0.631707	0.420222	0.479176	0.625576	0.803694	0.974256	0.764804	1	0.861024	0.938275	0.172359	0.510755	0.505608	0.908383	1	0.679661
HUMAN	O75027-2	ABCB7	Isoform 2 of ATP-binding cassette sub-family B member 7, mitochondrial	3	4	1	23	21	16	M							0.197595	0.22637	0.664998	0.717208	0.780424	1	0.827229	0.739188	0.504749	0.89379	0.565066	0.685427	1	0.724838	0.701013	0.653828	0.721081	0.535566	0.675652	0.457456	0.544253	1	0.80592	0.863362	0.807818	0.922172	0.911308	0.304457	0.365709	0.337755	0.97774	1	0.932312
HUMAN	Q9NUT2-2	ABCB8	Isoform Short of ATP-binding cassette sub-family B member 8, mitochondrial	0	0	0	8	11	4	M																																			0.341696	0.328736	1	0.982199	0.85214
HUMAN	P33527	ABCC1	Multidrug resistance-associated protein 1	80	58	85	18	8	13	M	PM	IPM			Nuc		0.976579	1	0.201365	0.182084	0.159059	0.187395	0.165582	0.126574	0.96875	0.716961	0.745254	0.84949	0.796841	0.80438	0.947621	0.824288	0.551584	1	0.378051	0.325147	0.2658	0.240104	0.218981	0.187168	0.177905	0.172307	0.171893	1	0.98469	1	0.213312	0.211524	0.208459
HUMAN	O15438	ABCC3	Canalicular multispecific organic anion transporter 2	21	4	12	0	0	1	M	PM	IPM					0.925438	1	0.14249	0.135984	0.0858577	0.0962657	0.1427	0.0866643	0.258844	0.167793	0.317708	0.121381	0.338292	0.274064	0.234242	0.0737384	0.0764845	1	0.217041	0.192228	0.106358	0.134249	0.107409	0.0725211	0.0945849	0.0869253	0.073856	1
HUMAN	O15439	ABCC4	Multidrug resistance-associated protein 4	87	83	89	12	13	12	M	PM						0.95619	1	0.855079	0.801199	0.517422	0.48005	0.698763	0.397387	0.756428	0.487663	0.75164	0.610282	0.681083	0.704704	0.53765	0.546397	0.342352	1	0.996287	1	0.953042	0.767038	0.785692	0.54588	0.619653	0.642163	0.410605	0.949764	0.964653	1	0.63422	0.684247	0.515793
HUMAN	O15440	ABCC5	Multidrug resistance-associated protein 5	55	71	48	6	8	4	M	PM	IPM					0.135427	0.131385	0.975037	1	0.456284	0.585756	0.907949	0.393575	0.993275	0.592734	1	0.768555	0.796047	0.839118	0.663827	0.643461	0.37397	0.690386	0.295516	0.393608	0.300294	0.625482	0.774649	0.356635	0.839639	1	0.452107	0.123016	0.215841	0.200827	1	0.975608	0.759548
HUMAN	P33897	ABCD1	ATP-binding cassette sub-family D member 1	0	1	0	11	10	9	M															0.671874	0.628785	0.59241	0.742249	0.596954	0.744247	0.473637	0.558024	1	0.46101											0.884393	0.811878	0.958829	0.897246	0.969488
HUMAN	P28288	ABCD3	ATP-binding cassette sub-family D member 3	4	11	9	34	34	26	M							0.67021	0.6626	0.993634	0.925528	0.799922	0.706537	0.903059	1	0.739659	0.907928	0.857353	0.81643	1	0.877013	0.747524	0.678269	0.904673	0.480786	0.570784	0.617694	0.567467	0.828108	0.816656	0.723707	0.945839	1	0.759627	0.652721	0.389775	0.374895	0.978421	1	0.869481
HUMAN	O14678	ABCD4	ATP-binding cassette sub-family D member 4	0	0	1	0	1	2	M																									0.0167385	1	0.776293	0.310171	0.0189751	0.0185957	0.051217	0.128872	0.529399	0.16887
HUMAN	P61221	ABCE1	ATP-binding cassette sub-family E member 1	4	2	1	36	44	34	M							0.467428	0.444055	0.728889	0.703133	0.794961	0.73777	0.726902	1	0.791792	0.937357	0.801339	0.922353	0.98675	0.865346	1	0.925965	0.951643	0.720024	0.291988	0.332618	0.317315	0.547381	0.562513	0.606338	0.73845	0.692651	1	0.140523	0.785174	0.830271	0.640534	0.593966	0.708715
HUMAN	Q8NE71-2	ABCF1	Isoform 2 of ATP-binding cassette sub-family F member 1	1	1	0	35	37	28	M							0.407296	0.366391	0.383792	0.469276	0.678621	0.913032	0.579822	1	0.414614	0.877448	0.444821	0.652824	0.846967	0.670457	0.815079	0.590198	1	0.561812											0.80639	0.838491	0.802945	0.805843	0.84623
HUMAN	Q9UG63	ABCF2	ATP-binding cassette sub-family F member 2	0	2	1	34	34	30	M															0.516274	0.848564	0.523048	0.657011	0.727163	0.611959	0.79731	0.656432	1	0.558486	0.625616	0.67895	0.686371	0.933242	0.91415	1	0.718461	0.645858	0.789603	0.445034	0.671859	0.686735	0.935862	0.977354	0.879866
HUMAN	Q9NUQ8	ABCF3	ATP-binding cassette sub-family F member 3	0	0	0	8	4	5																																				0.793363	0.970227	0.825566	0.789221	0.921394
HUMAN	Q9UNQ0-2	ABCG2	Isoform 2 of ATP-binding cassette sub-family G member 2	3	3	2	0	2	0	M	PM						0.120232	0.135715	1	0.948076	0.393573	0.290365	0.696069	0.478951	0.86143	0.455449	1	0.684076	0.42239	0.63902	0.614783	0.491819	0.32855	0.418371	0.310781	0.29751	0.244263	0.61896	0.568531	0.399704	0.97197	1	0.411485	0.214783
HUMAN	Q9UNQ0	ABCG2	ATP-binding cassette sub-family G member 2	1	1	0	0	0	0	M	PM						0.163012	0.132736	1	0.959002	0.431484	0.340866	0.802564	0.418423	0.917185	0.425619	1	0.708535	0.304407	0.676351	0.544662	0.475868	0.289992	0.306273
HUMAN	Q9NUJ1	ABHD10	Abhydrolase domain-containing protein 10, mitochondrial	0	1	0	16	16	12	M															0.429462	1	0.550878	0.761159	0.824338	0.877033	0.967548	0.829438	0.870742	0.526378											0.454412	0.434511	0.942815	0.950988	0.994001
HUMAN	Q8NFV4	ABHD11	Abhydrolase domain-containing protein 11	0	0	0	13	18	11	M																																			0.499828	0.463732	1	0.972555	0.882442
HUMAN	Q8N2K0	ABHD12	Monoacylglycerol lipase ABHD12	6	8	6	13	15	13	M						ShG	0.224926	0.239923	0.631008	0.636289	0.752627	0.697802	0.633933	1	0.584957	0.716684	0.625386	0.7068	0.514766	0.631255	0.789051	0.651436	1	0.511995	0.499888	0.54343	0.590274	0.805343	0.757591	0.880947	1	0.979592	0.940998	0.341229	0.73085	0.629648	1	0.945716	0.97998
HUMAN	Q96IU4	ABHD14B	Abhydrolase domain-containing protein 14B	0	0	0	2	2	4	M																																			0.94982	1	0.521084	0.590718	0.621882
HUMAN	O95870	ABHD16A	Abhydrolase domain-containing protein 16A	7	7	4	16	13	11	M						ShG	0.287006	0.267896	0.716571	0.755068	0.783868	0.699577	0.751939	1	0.773133	0.967746	0.824426	0.827494	0.853202	0.907887	0.847729	0.811621	1	0.668661	0.511392	0.525434	0.624357	0.819941	0.792071	0.812645	0.982938	1	0.966526	0.461012	0.581459	0.590137	0.979172	0.991382	0.810384
HUMAN	P08910	ABHD2	Abhydrolase domain-containing protein 2	0	0	0	4	3	1	M						ShG																													0.311974	0.277898	0.637536	0.70931	0.736827
HUMAN	Q8WU67	ABHD3	Abhydrolase domain-containing protein 3	0	0	0	1	1	1	M						ShG																													0.304182	0.261079	0.682467	0.857855	0.820325
HUMAN	Q8TB40	ABHD4	Abhydrolase domain-containing protein 4	0	0	0	4	1	1																																				0.744566	0.75646	0.893086	0.924735	1
HUMAN	Q9BV23	ABHD6	Monoacylglycerol lipase ABHD6	0	0	0	2	7	2	M																																			0.271466	0.241227	0.918563	0.91664	1
HUMAN	Q8IZP0-10	ABI1	Isoform 10 of Abl interactor 1	1	1	1	4	6	10	M					Nuc		0.0589909	0.130363	0.350669	0.301802	0.629248	0.721169	0.223286	1	0.439051	1	0.452068	0.668109	0.889694	0.620154	0.810764	0.672789	0.9678	0.498634	0.525834	0.651365	0.766776	0.849061	0.914235	1	0.805707	0.769165	0.812297	0.14311	0.96713	0.964395	0.819851	0.680644	0.73937
HUMAN	Q9NYB9-2	ABI2	Isoform 2 of Abl interactor 2	0	1	0	9	7	6	M															0.481844	0.818532	0.687206	0.812381	0.660975	0.686491	1	0.638299	0.882741	0.636104											0.919183	1	0.586419	0.553943	0.527346
HUMAN	P00519-2	ABL1	Isoform IB of Tyrosine-protein kinase ABL1	0	0	0	0	1	1	M
HUMAN	O14639-2	ABLIM1	Isoform 2 of Actin-binding LIM protein 1	0	0	0	5	4	4	M																																			1	0.939408	0.575156	0.590961	0.428953
HUMAN	O94929-2	ABLIM3	Isoform 2 of Actin-binding LIM protein 3	0	0	0	0	0	2
HUMAN	P19801-2	ABP1	Isoform 2 of Amiloride-sensitive amine oxidase [copper-containing]	1	2	4	0	0	1	M	PM			XC			0.459899	0.561976	0.965744	0.916298	0.856031	0.793284	1	0.601315	0.414134	0.509967	0.451868	0.487619	1	0.53298	0.35514	0.393934	0.304836	0.588599	0.882874	1	0.729512	0.48992	0.593363	0.442132	0.243994	0.311823	0.256864	0.540984
HUMAN	Q12979-2	ABR	Isoform Short of Active breakpoint cluster region-related protein	0	0	0	6	3	4	M	PM																																		0.984547	1	0.557466	0.530282	0.64106
HUMAN	Q9ULW3	ABT1	Activator of basal transcription 1	0	0	0	6	4	7	M					Nuc																														0.307252	0.307991	0.989729	0.982875	0.876612
HUMAN	Q8N961	ABTB2	Ankyrin repeat and BTB/POZ domain-containing protein 2	0	0	0	4	6	0																																				0.340447	0.332998	0.923149	1	0.876202
HUMAN	P09110	ACAA1	3-ketoacyl-CoA thiolase, peroxisomal	5	5	3	25	27	18	M							0.260122	0.262428	0.618528	0.655505	0.878971	1	0.782474	0.799285	0.668255	0.981144	0.763813	0.8008	0.858971	0.90205	1	0.868293	0.853042	0.827456	0.704708	0.822713	0.707395	0.739428	0.743365	1	0.975238	0.838725	0.891238	0.286156	0.633403	0.606909	0.993373	0.990434	0.923691
HUMAN	P42765	ACAA2	3-ketoacyl-CoA thiolase, mitochondrial	5	12	6	44	48	44	M							0.27935	0.208959	0.592578	0.625535	1	0.986783	0.894192	0.926411	0.60029	1	0.654298	0.817774	0.987423	0.784013	0.843571	0.746798	0.790154	0.674161	0.556196	0.603608	0.609182	0.691424	0.671349	0.905159	0.681805	0.657767	1	0.211823	0.640808	0.628348	0.849213	0.891198	0.985675
HUMAN	Q13085-4	ACACA	Isoform 4 of Acetyl-CoA carboxylase 1	97	105	95	33	30	10	M							0.811654	0.780841	1	0.944452	0.725848	0.61611	0.843093	0.499798	1	0.526681	0.704447	0.569519	0.575472	0.620566	0.626845	0.586222	0.44408	0.511785	0.72731	0.766659	0.716463	0.909432	0.984016	0.953641	0.888144	1	0.977407	0.977188	0.891423	0.952706	0.748992	0.725296	0.728801
HUMAN	Q6JQN1	ACAD10	Acyl-CoA dehydrogenase family member 10	0	0	0	7	7	3	M																																			0.693885	0.693729	0.947987	1	0.778033
HUMAN	Q709F0	ACAD11	Acyl-CoA dehydrogenase family member 11	0	0	0	13	15	9	M					Nuc																														0.84106	0.826557	0.991527	1	0.82954
HUMAN	Q9UKU7	ACAD8	Isobutyryl-CoA dehydrogenase, mitochondrial	0	0	0	17	22	19	M																																			0.378375	0.354151	0.966198	0.996731	0.958759
HUMAN	Q9H845	ACAD9	Acyl-CoA dehydrogenase family member 9, mitochondrial	2	5	1	23	30	24	M					Nuc		0.366886	0.419822	0.631065	0.657718	0.761899	1	0.837628	0.67066	0.480156	0.812854	0.677175	0.617271	0.76039	0.749855	0.534198	0.508999	0.81351	1	0.4351	0.421934	0.468457	0.607681	0.619029	0.655175	0.646462	0.650717	1	0.238203	0.52715	0.497931	1	0.987499	0.826396
HUMAN	P11310-2	ACADM	Isoform 2 of Medium-chain specific acyl-CoA dehydrogenase, mitochondrial	6	10	1	33	37	31	M							0.111664	0.0829462	0.528754	0.519775	0.840729	1	0.682123	0.743335	0.436947	1	0.527547	0.693331	0.752433	0.742117	0.851561	0.694219	0.885364	0.477251	0.414393	0.461306	0.434797	0.718519	0.61244	1	0.765826	0.757733	0.951434	0.231617	0.281697	0.267586	1	0.991483	0.900287
HUMAN	P16219	ACADS	Short-chain specific acyl-CoA dehydrogenase, mitochondrial	1	1	0	20	22	21	M							0.0454478	0.0726415	0.548558	0.591509	0.781586	1	0.681986	0.867525	0.468271	1	0.496025	0.646626	0.930789	0.744251	0.89974	0.667931	0.738838	0.356855											0.351488	0.326922	0.943019	1	0.826929
HUMAN	P45954	ACADSB	Short/branched chain specific acyl-CoA dehydrogenase, mitochondrial	0	1	0	27	25	22	M															0.723139	1	0.78019	0.934382	0.718859	0.781565	0.915466	0.812672	0.960005	0.623892											0.591184	0.555041	0.977079	1	0.966979
HUMAN	P49748-2	ACADVL	Isoform 2 of Very long-chain specific acyl-CoA dehydrogenase, mitochondrial	5	11	3	65	73	70	M							0.240936	0.234412	0.59948	0.681554	0.938139	0.524432	0.724444	1	0.55153	1	0.56898	0.836248	0.506288	0.78526	0.938121	0.736627	0.774266	0.573026	0.706372	0.81273	0.886454	0.884797	1	0.634082	0.949881	0.545339	0.978888	0.0935582	0.792571	0.708721	0.994159	0.982512	1
HUMAN	P16112-2	ACAN	Isoform 2 of Aggrecan core protein	0	0	0	1	1	1	M				XC																															0.743981	0.719587	0.644057	0.782003	0.721598
HUMAN	Q15057	ACAP2	Arf-GAP with coiled-coil, ANK repeat and PH domain-containing protein 2	0	0	0	8	5	4																																				0.944641	1	0.449665	0.447795	0.54396
HUMAN	P24752	ACAT1	Acetyl-CoA acetyltransferase, mitochondrial	6	12	8	36	43	29	M							0.190544	0.158441	0.562395	0.553607	1	0.817664	0.759984	0.744743	0.53104	1	0.633853	0.814635	0.930385	0.834723	0.923989	0.803618	0.72109	0.830318	0.541347	0.52777	0.598413	0.694137	0.689437	0.905015	0.782446	0.791554	1	0.182494	0.518776	0.468014	1	0.994608	0.983089
HUMAN	Q9BWD1	ACAT2	Acetyl-CoA acetyltransferase, cytosolic	0	0	0	11	16	13	M																																			0.953239	1	0.560029	0.505901	0.617164
HUMAN	Q9H3P7	ACBD3	Golgi resident protein GCP60	10	10	7	36	34	32	M							0.388513	0.355638	0.751228	0.717806	0.793482	1	0.788761	0.853467	0.626311	0.883314	0.683799	0.716644	1	0.729054	0.872483	0.730339	0.916524	0.635879	0.704281	0.791658	0.805671	0.873943	0.848182	0.987009	0.884016	0.798346	1	0.32179	0.743891	0.694618	0.840366	0.90586	0.817348
HUMAN	Q5T8D3-2	ACBD5	Isoform 2 of Acyl-CoA-binding domain-containing protein 5	1	2	0	14	18	14	M							0.171139	0.121891	0.501887	0.677948	0.712585	1	0.823632	0.99564	0.474463	0.917864	0.757279	0.649943	1	0.857224	0.855919	0.656447	0.826934	0.678555											0.320467	0.29953	1	0.953349	0.846754
HUMAN	Q5T8D3	ACBD5	Acyl-CoA-binding domain-containing protein 5	0	0	0	1	1	1	M																																			0.249347	0.194098	0.925986	0.947072	1
HUMAN	Q9BR61	ACBD6	Acyl-CoA-binding domain-containing protein 6	0	0	0	2	0	2	M					Nuc																														0.99963	1	0.512688	0.424539	0.604915
HUMAN	Q96AP0-2	ACD	Isoform 2 of Adrenocortical dysplasia protein homolog	0	0	0	2	4	2																																				0.184377	0.1687	0.950266	0.916714	0.948748
HUMAN	P12821	ACE	Angiotensin-converting enzyme	88	95	92	13	17	12	M	PM			XC			0.348258	0.352873	0.932854	0.922038	0.815328	0.739892	1	0.466762	0.961891	0.590648	0.881202	0.8765	1	0.895987	0.728708	0.836128	0.510429	0.870691	0.671186	0.635692	0.670698	0.832912	0.885632	0.713432	0.93652	1	0.870147	0.436499	0.777175	0.726734	1	0.942014	0.829367
HUMAN	P22303-2	ACHE	Isoform H of Acetylcholinesterase	3	6	4	0	0	0	M	PM		CS	XC	Nuc		0.197634	0.219356	1	0.969364	0.688578	0.65291	0.615044	0.545227	1	0.615612	0.851343	0.783591	0.701198	0.837182	0.708375	0.803521	0.494036	0.572658	0.289855	0.305701	0.241482	0.387359	0.462598	0.425993	0.913682	1	0.670926	0.156527
HUMAN	Q9UKV3	ACIN1	Apoptotic chromatin condensation inducer in the nucleus	4	4	2	61	61	47	M					Nuc		0.477611	0.476829	0.71655	0.752482	0.692864	1	0.71437	0.71626	0.488778	0.985747	0.697076	0.657309	0.729013	0.662823	1	0.734405	0.942358	0.538293	0.501084	0.471015	0.579951	0.750803	0.486509	1	0.554646	0.348174	0.800779	0.140135	0.466196	0.436504	0.946225	0.944924	0.961702
HUMAN	P53396	ACLY	ATP-citrate synthase	28	27	16	102	97	80	M	PM				Nuc		0.59415	0.575895	0.557488	0.57803	0.973066	0.749883	0.556177	1	0.462033	0.893221	0.433006	0.55447	0.609846	0.547526	0.874829	0.641806	1	0.401369	0.553029	0.574567	0.556211	0.846827	0.862115	1	0.828874	0.647578	0.885174	0.307545	0.958055	1	0.550202	0.499374	0.667337
HUMAN	Q9NRP4	ACN9	Protein ACN9 homolog, mitochondrial	0	0	0	4	3	1	M																																			0.231569	0.216776	0.927782	1	0.937591
HUMAN	P21399	ACO1	Cytoplasmic aconitate hydratase	0	0	0	26	21	18	M																																			0.885515	1	0.306469	0.286735	0.399119
HUMAN	Q99798	ACO2	Aconitate hydratase, mitochondrial	13	14	5	82	78	64	M					Nuc		0.2052	0.218325	0.626756	0.647599	0.977125	1	0.802341	0.7324	0.491043	0.864522	0.71629	0.707427	0.739912	0.836498	0.762012	0.663088	0.616816	1	0.480797	0.49643	0.526776	0.776507	0.774907	1	0.778765	0.726589	0.889534	0.228355	0.392785	0.371905	1	0.972893	0.936725
HUMAN	Q86TX2	ACOT1	Acyl-coenzyme A thioesterase 1	0	1	2	23	30	27	M															0.399814	0.89576	0.442049	0.63167	1	0.621961	0.822293	0.689393	0.805994	0.678216	1	0.780897	0.988666	0.775394	0.927567	0.949915	0.73081	0.742517	0.68545	0.860534	1	0.937333	0.597818	0.621873	0.560555
HUMAN	Q9NPJ3	ACOT13	Acyl-coenzyme A thioesterase 13	0	0	0	9	9	9	M																																			0.451418	0.437625	0.939746	0.90588	1
HUMAN	Q8N9L9	ACOT4	Acyl-coenzyme A thioesterase 4	0	0	0	0	1	0	M
HUMAN	O00154-4	ACOT7	Isoform 4 of Cytosolic acyl coenzyme A thioester hydrolase	2	4	2	24	24	18	M							0.645226	0.612909	0.662552	0.618935	1	0.873345	0.773348	0.897661	0.58229	1	0.639276	0.813636	0.796047	0.84509	0.896355	0.834279	0.894479	0.864458	0.900201	0.843571	0.875643	0.967653	0.898814	1	0.790985	0.729821	0.830123	0.651465	0.973945	1	0.702776	0.696354	0.935831
HUMAN	O14734	ACOT8	Acyl-coenzyme A thioesterase 8	0	0	0	8	10	5	M																																			0.529653	0.533758	0.863958	0.940219	0.918836
HUMAN	Q9Y305-2	ACOT9	Isoform 2 of Acyl-coenzyme A thioesterase 9, mitochondrial	7	9	5	29	34	23	M							0.310866	0.267163	0.546961	0.627501	1	0.516876	0.695226	0.96895	0.514831	1	0.603079	0.81682	0.470568	0.698378	0.952112	0.74494	0.94189	0.639159	0.712677	0.746354	0.653799	0.731826	0.798474	0.949756	0.824734	0.791757	1	0.238049	0.648903	0.620607	0.991736	1	0.9536
HUMAN	Q15067-2	ACOX1	Isoform 2 of Peroxisomal acyl-coenzyme A oxidase 1	3	12	6	47	43	37	M							0.577054	0.587931	0.5829	0.560145	0.936535	0.725729	0.609951	1	0.485916	1	0.632407	0.803307	0.781334	0.714071	0.805946	0.819703	0.84847	0.530166	0.44886	0.505104	0.511377	0.744753	0.749836	1	0.742269	0.731708	0.796361	0.234045	0.43885	0.430926	1	0.955813	0.860491
HUMAN	Q99424	ACOX2	Peroxisomal acyl-coenzyme A oxidase 2	0	0	0	2	0	0	M																																			1	0.958456	0.639909	0.617045	0.549909
HUMAN	O15254	ACOX3	Peroxisomal acyl-coenzyme A oxidase 3	0	1	0	16	26	10	M															0.420314	1	0.673156	0.575719	0.823021	0.762683	0.634464	0.568183	0.628941	0.705699											0.602218	0.565177	0.98878	0.990861	0.861608
HUMAN	P24666	ACP1	Low molecular weight phosphotyrosine protein phosphatase	0	0	0	9	8	8	M	PM				Nuc																														0.915569	1	0.519078	0.532088	0.604085
HUMAN	P11117	ACP2	Lysosomal acid phosphatase	15	11	12	17	18	16	M							0.088591	0.114852	0.727996	0.697643	1	0.763385	0.666212	0.966087	0.603293	0.714523	0.614828	0.61757	0.395503	0.610967	0.888266	0.723999	1	0.400002	0.296454	0.286693	0.37302	0.560216	0.627857	0.758441	0.867541	0.933333	1	0.108741	0.775982	0.738192	0.996219	0.991848	0.925396
HUMAN	Q9NPH0	ACP6	Lysophosphatidic acid phosphatase type 6	0	0	0	3	2	1	M				XC																															0.449193	0.450051	0.908658	1	0.768922
HUMAN	Q96CM8	ACSF2	Acyl-CoA synthetase family member 2, mitochondrial	1	0	1	25	28	18	M							0.118443	0.144154	0.552614	0.559234	0.968733	1	0.514652	0.700197											0.444524	0.477889	0.517673	0.623503	0.77407	0.802679	0.85698	0.728888	1	0.165233	0.373645	0.361135	1	0.962454	0.95481
HUMAN	Q4G176	ACSF3	Acyl-CoA synthetase family member 3, mitochondrial	0	0	0	12	12	7	M																																			0.523295	0.478743	1	0.975481	0.852962
HUMAN	P33121	ACSL1	Long-chain-fatty-acid--CoA ligase 1	8	13	8	49	59	37	M	PM						0.292084	0.289401	0.650872	0.64298	1	0.824581	0.733832	0.872191	0.702734	0.888841	0.697237	0.725355	0.851052	0.809211	0.763434	0.760436	1	0.668893	0.239709	0.258731	0.290244	0.483997	0.517551	0.671093	0.76162	0.756524	1	0.110887	0.279374	0.274463	0.906935	0.938431	1
HUMAN	O95573	ACSL3	Long-chain-fatty-acid--CoA ligase 3	40	40	29	83	95	71	M							0.276644	0.258116	0.672153	0.707923	0.747904	0.824429	0.765496	1	0.64774	0.831143	0.639873	0.729405	0.819569	0.724027	0.784949	0.676573	1	0.608335	0.571284	0.573256	0.629691	0.819227	0.862184	0.856055	1	0.962922	0.955629	0.364713	0.435269	0.422734	0.88558	0.863384	0.776714
HUMAN	O60488-2	ACSL4	Isoform Short of Long-chain-fatty-acid--CoA ligase 4	2	8	2	49	52	50	M							0.455648	0.425811	0.843683	0.961771	0.979723	1	0.928407	0.885524	0.874003	0.923963	0.798801	0.920553	0.833371	0.938135	1	0.841788	0.872224	0.993312	0.864073	0.899484	0.827088	0.926913	1	0.94011	0.888446	0.865244	0.828139	0.425482	0.383779	0.383304	1	0.978917	0.868671
HUMAN	Q9NUB1-2	ACSS1	Isoform 2 of Acetyl-coenzyme A synthetase 2-like, mitochondrial	0	0	0	7	8	6	M																																			0.587494	0.558422	0.979324	1	0.731058
HUMAN	Q9NR19	ACSS2	Acetyl-coenzyme A synthetase, cytoplasmic	0	0	0	8	5	5	M					Nuc																														1	0.971105	0.427888	0.360884	0.402829
HUMAN	P62736	ACTA2	Actin, aortic smooth muscle	12	11	18	59	43	69	M							1	0.745311	0.211478	0.200521	0.248481	0.420336	0.288568	0.46935	0.43099	0.527282	0.454808	0.482193	0.692968	0.544007	0.478596	0.434479	1	0.681392	0.5545	0.68979	0.5803	0.403265	0.374888	0.450717	0.317208	0.28482	0.397599	1	0.914428	1	0.197351	0.208751	0.181852
HUMAN	P60709	ACTB	Actin, cytoplasmic 1	49	42	56	288	220	392	M				XC			1	0.808915	0.370485	0.347524	0.445354	0.439406	0.429989	0.563488	0.749861	0.888676	0.728869	0.800217	0.87832	0.771232	0.81486	0.855515	1	0.972467	0.776503	0.872832	0.777379	0.601254	0.585943	0.684125	0.535839	0.499105	0.69107	1	0.954666	1	0.265673	0.284825	0.249135
HUMAN	O96019	ACTL6A	Actin-like protein 6A	0	0	0	24	25	19	M	PM																																		0.451903	0.42808	0.978925	1	0.955812
HUMAN	P12814	ACTN1	Alpha-actinin-1	33	42	42	159	119	181	M	PM			XC	Nuc		0.534468	0.466318	0.429176	0.459238	0.611743	0.499948	0.521558	1	0.444922	0.743669	0.476295	0.566953	0.564278	0.550483	0.673389	0.58216	1	0.556565	0.786769	0.888986	0.779948	0.892646	0.822387	1	0.686542	0.517103	0.751981	0.370877	0.970129	1	0.277353	0.303383	0.251085
HUMAN	P12814-2	ACTN1	Isoform 2 of Alpha-actinin-1	0	0	0	4	4	9	M	PM			XC	Nuc																														0.952395	1	0.168886	0.20768	0.171179
HUMAN	P35609	ACTN2	Alpha-actinin-2	0	0	1	0	0	0	M				XC																					0.737994	1	0.766515	0.713349	0.66395	0.935709	0.691222	0.540577	0.781123	0.407789
HUMAN	O43707	ACTN4	Alpha-actinin-4	22	26	28	108	97	113	M				XC	Nuc		0.38077	0.316771	0.457753	0.477232	0.682634	0.700812	0.559745	1	0.431376	0.844637	0.474515	0.605024	0.694934	0.580605	0.735087	0.612517	1	0.507306	0.627658	0.714964	0.633723	0.802062	0.763544	1	0.701956	0.536701	0.747552	0.242221	0.981061	1	0.326391	0.366224	0.299335
HUMAN	Q9NZ32	ACTR10	Actin-related protein 10	0	0	0	8	7	8																																				0.678591	0.721519	0.644561	0.647454	0.794291
HUMAN	P61163	ACTR1A	Alpha-centractin	1	3	1	8	8	5	M							0.107889	0.123326	0.342368	0.282864	0.664514	0.757772	0.40128	1	0.253948	0.761325	0.307274	0.556499	0.629192	0.433898	0.661816	0.499533	1	0.380105	0.432542	0.425036	0.395518	0.737986	0.670838	1	0.750431	0.594929	0.692277	0.190548	0.55772	0.69068	0.727325	0.726912	0.983683
HUMAN	P42025	ACTR1B	Beta-centractin	1	1	0	20	16	13	M							0.330545	0.365945	0.45953	0.406414	0.679827	0.882187	0.51052	1	0.373275	0.968091	0.378901	0.593615	0.807144	0.619229	0.769256	0.627678	1	0.522875											0.818015	0.80305	0.566218	0.561025	0.718166
HUMAN	P61160	ACTR2	Actin-related protein 2	1	0	0	29	31	31								0.476146	0.241226	0.386204	0.341274	0.563811	0.989073	0.511373	1																					0.972982	1	0.398037	0.352149	0.396143
HUMAN	P61158	ACTR3	Actin-related protein 3	3	4	4	39	33	34	M							0.369664	0.324243	0.353856	0.369878	0.626377	0.776017	0.479463	1	0.306965	0.758039	0.370441	0.500186	0.573379	0.45663	0.620929	0.52479	1	0.516923	0.750315	0.687245	0.55045	0.631368	0.629912	0.759637	0.485264	0.414658	0.505264	1	0.887571	1	0.418194	0.3567	0.411519
HUMAN	Q9H9F9	ACTR5	Actin-related protein 5	0	0	0	3	6	1																																				0.460881	0.42482	0.951496	0.955019	1
HUMAN	Q9GZN1	ACTR6	Actin-related protein 6	0	0	0	3	5	1	M																																			0.583656	0.478667	0.932313	1	0.893007
HUMAN	Q9H981-2	ACTR8	Isoform 2 of Actin-related protein 8	0	0	0	5	5	3																																				0.562559	0.568278	1	0.973435	0.958622
HUMAN	Q04771	ACVR1	Activin receptor type-1	26	22	27	3	0	3	M	PM						0.54798	0.526052	0.0858465	0.08329	0.651014	1	0.0787838	0.406276	0.146536	0.0791541	0.0819429	0.201767	0.0940289	0.27033	0.0823048	1	0.455046	0.0730593	0.317773	0.368045	0.789351	0.168936	0.173715	0.757799	0.186527	0.194734	1	0.817282	0.603723	0.577327	0.192351	0.164079	0.941876
HUMAN	P27037	ACVR2A	Activin receptor type-2A	23	31	19	2	1	0	M	PM	IPM	CS				0.0839128	0.0701657	0.83043	0.815431	0.350246	0.372702	1	0.335807	1	0.779436	0.889945	0.665527	0.787997	0.708895	0.638195	0.379586	0.377209	0.466457	0.281513	0.275027	0.300426	0.434841	0.495327	0.408714	0.897019	1	0.389872	0.0867456	0.276618	0.289683	0.889912	1	0.754061
HUMAN	Q13705	ACVR2B	Activin receptor type-2B	1	1	0	0	0	0	M	PM	IPM	CS				0.163563	0.194777	0.936947	0.802829	0.826613	0.486094	1	0.633351	1	0.751234	0.638292	0.864901	0.767076	0.868952	0.563047	0.730943	0.442705	0.386469
HUMAN	P37023	ACVRL1	Serine/threonine-protein kinase receptor R3	3	0	0	0	0	0	M	PM	IPM	CS				1	0.90392	0.0404868	0.0372644	0.142105	0.130457	0.0318457	0.102576
HUMAN	Q03154	ACY1	Aminoacylase-1	0	0	0	6	2	3																																				0.994641	1	0.23939	0.216077	0.26238
HUMAN	P07311	ACYP1	Acylphosphatase-1	0	0	0	2	4	1																																				0.696056	0.805123	0.800487	0.756165	1
HUMAN	P14621	ACYP2	Acylphosphatase-2	0	0	0	3	1	0	M																																			0.985896	0.914642	0.893102	0.925598	0.934002
HUMAN	P00813	ADA	Adenosine deaminase	16	15	5	8	4	9	M	PM			XC			1	0.843795	0.440508	0.422325	0.478025	0.466545	0.557593	0.246854	0.955466	0.683816	0.92527	0.938012	1	0.96348	0.801583	0.883576	0.588073	0.797695	0.695889	0.66818	0.628963	0.391445	0.438725	0.460632	0.434599	0.514511	0.511317	1	1	0.976709	0.400771	0.373142	0.48645
HUMAN	O14672	ADAM10	Disintegrin and metalloproteinase domain-containing protein 10	36	33	36	19	25	10	M	PM		CS		Nuc		0.480084	0.432672	1	0.952721	0.503674	0.654545	0.839579	0.483371	0.891693	0.604879	0.769421	0.648819	1	0.785412	0.759615	0.583638	0.425461	0.670824	0.779543	0.82311	0.681307	0.875213	1	0.545299	0.850698	0.993158	0.496329	0.469563	0.727759	0.721372	0.935248	0.99926	0.926589
HUMAN	Q13444-2	ADAM15	Isoform 2 of Disintegrin and metalloproteinase domain-containing protein 15	6	11	17	3	8	4	M							1	0.963295	0.890306	0.912966	0.485295	0.685027	0.656783	0.387918	1	0.52388	0.639929	0.840761	0.646762	0.80263	0.610001	0.695321	0.491797	0.942434	0.829661	0.838968	0.736882	0.89322	0.901811	0.683673	0.789156	0.859238	0.48568	1	0.92775	0.963836	1	0.966269	0.808862
HUMAN	P78536	ADAM17	Disintegrin and metalloproteinase domain-containing protein 17	18	6	23	7	7	7	M	PM	IPM	CS				0.968146	1	0.0629964	0.0505435	0.029502	0.0334947	0.0413407	0.0359046	0.555356	0.394991	0.360473	0.32047	0.321387	0.339422	0.310362	0.283071	0.371107	1	0.30463	0.273269	0.158853	0.164739	0.148144	0.0994137	0.110493	0.0976552	0.073041	1	1	0.991747	0.628952	0.612391	0.6044
HUMAN	Q9H013-2	ADAM19	Isoform B of Disintegrin and metalloproteinase domain-containing protein 19	1	2	3	0	1	0	M						ShG	0.203078	0.233117	0.491109	0.450086	1	0.897555	0.305851	0.454711	0.436318	0.250985	0.266355	0.475676	0.205558	0.453808	0.213793	1	0.421115	0.0958698	0.362157	0.364055	0.406657	0.297312	0.371901	0.602964	0.501998	0.517705	1	0.465472
HUMAN	Q9P0K1-2	ADAM22	Isoform 2 of Disintegrin and metalloproteinase domain-containing protein 22	3	3	4	0	0	0	M						ShG	0.176558	0.208907	1	0.915812	0.737836	0.757471	0.646092	0.497461	1	0.544932	0.825695	0.828048	0.687379	0.92514	0.598778	0.736196	0.429699	0.594044	0.464953	0.629188	0.306292	1	0.523446	0.36712	0.506643	0.489873	0.332144	0.122626
HUMAN	O75077-2	ADAM23	Isoform Beta of Disintegrin and metalloproteinase domain-containing protein 23	8	7	6	0	0	0	M	PM	IPM		XC			0.877866	0.941065	0.985254	1	0.62676	0.55287	0.764094	0.532161	1	0.480132	0.854192	0.743036	0.67293	0.651356	0.474484	0.663383	0.343402	0.404136	0.833	0.895356	0.770178	0.827417	0.862323	0.733134	0.986536	1	0.854554	0.935905
HUMAN	Q13443	ADAM9	Disintegrin and metalloproteinase domain-containing protein 9	41	35	26	22	24	19	M	PM			XC			0.849086	0.700895	0.882774	1	0.746746	0.947642	0.877627	0.548482	0.883847	0.756218	0.776472	0.787062	0.963319	1	0.459355	0.84337	0.606052	0.452535	0.285664	0.30623	0.287345	0.381338	0.441865	0.339229	0.839541	1	0.603692	0.610815	1	0.937581	0.849759	0.810222	0.936722
HUMAN	Q9UHI8	ADAMTS1	A disintegrin and metalloproteinase with thrombospondin motifs 1	0	0	2	5	1	6	M				XC																					0.393846	0.347229	0.231047	0.227485	0.16933	0.184299	0.152503	0.118325	0.156625	1	0.941686	1	0.079465	0.0803563	0.0826192
HUMAN	O95450-2	ADAMTS2	Isoform SpNPI of A disintegrin and metalloproteinase with thrombospondin motifs 2	0	0	0	1	0	1					XC																															0.464711	0.717553	0.670454	0.769087	0.595134
HUMAN	Q9UKP4-2	ADAMTS7	Isoform 2 of A disintegrin and metalloproteinase with thrombospondin motifs 7	0	0	0	1	0	0				CS	XC																															1	0.87962	0.81437	0.710631	0.773612
HUMAN	Q6UY14-2	ADAMTSL4	Isoform 2 of ADAMTS-like protein 4	2	0	2	1	0	2					XC			0.827839	1	0.643802	0.739968	0.579282	0.841436	0.559028	0.392696											0.863213	0.52886	0.798966	1	0.464241	0.794811	0.826766	0.483429	0.627167	0.62452	0.99876	1	0.239909	0.274396	0.216862
HUMAN	P55265-4	ADAR	Isoform 4 of Double-stranded RNA-specific adenosine deaminase	0	0	1	57	67	55	M					Nuc																				0.792913	1	0.855645	0.662929	0.658059	0.742533	0.482898	0.36851	0.512354	0.576219	0.940829	0.939887	0.889078	0.931244	0.768751
HUMAN	P78563-2	ADARB1	Isoform 2 of Double-stranded RNA-specific editase 1	0	0	0	11	10	8	M					Nuc																														0.976601	1	0.773018	0.770367	0.712596
HUMAN	Q8NI60-3	ADCK3	Isoform 3 of Chaperone activity of bc1 complex-like, mitochondrial	0	0	0	4	6	7	M																																			0.240839	0.242879	0.803783	0.839729	1
HUMAN	Q96D53	ADCK4	Uncharacterized aarF domain-containing protein kinase 4	0	0	2	5	7	5	M																									0.448936	0.490193	0.460171	0.755415	0.769556	0.707216	0.817014	1	0.781815	0.520348	0.646786	0.805821	0.972165	1	0.817781
HUMAN	O60266	ADCY3	Adenylate cyclase type 3	9	13	8	0	1	0	M	PM	IPM					0.831277	1	0.386735	0.339782	0.068261	0.0514982	0.232887	0.0826417	0.544906	0.30736	1	0.182899	0.49853	0.288089	0.350339	0.139798	0.11124	0.479752	0.324454	0.253095	0.150467	0.260052	0.225634	0.120905	0.289176	0.279091	0.0698501	1
HUMAN	Q8NFM4	ADCY4	Adenylate cyclase type 4	1	0	1	0	0	0	M	PM						0.991232	1	0.21693	0.203907	0.0980482	0.194251	0.16935	0.135334											0.651235	0.526613	0.489974	0.348775	0.257028	0.138505	0.199987	0.248342	0.149523	1
HUMAN	O43306-2	ADCY6	Isoform 2 of Adenylate cyclase type 6	36	43	34	0	1	0	M	PM						0.684167	0.701975	1	0.976599	0.456223	0.444491	0.87106	0.359191	0.916531	0.490614	0.998215	0.641533	0.616249	0.649133	0.610457	0.543721	0.32815	1	0.761043	0.755121	0.590924	0.753502	0.814552	0.479241	0.962655	1	0.445875	0.734423
HUMAN	O60503	ADCY9	Adenylate cyclase type 9	41	34	41	2	1	0	M	PM	IPM					1	0.980571	0.79893	0.763897	0.486942	0.546809	0.661643	0.366242	1	0.632958	0.929184	0.730725	0.975706	0.841941	0.704878	0.631343	0.395702	0.813736	0.593511	0.579082	0.501482	0.516098	0.523154	0.37362	0.629253	0.631033	0.407337	1	0.938808	1	0.24769	0.288699	0.302942
HUMAN	P35611-2	ADD1	Isoform 2 of Alpha-adducin	0	0	0	10	1	4	M	PM				Nuc																														1	0.998463	0.0888975	0.0786762	0.0738216
HUMAN	Q9UEY8-2	ADD3	Isoform 1 of Gamma-adducin	0	0	0	12	4	5	M	PM																																		0.995911	1	0.110855	0.102212	0.0827583
HUMAN	P11766	ADH5	Alcohol dehydrogenase class-3	1	1	0	32	26	26	M					Nuc		0.437412	0.402016	0.318466	0.276292	0.636726	0.830702	0.36936	1	0.267922	0.796459	0.284468	0.410383	0.556749	0.444706	0.625164	0.477094	1	0.57544											0.889584	1	0.210407	0.19427	0.253608
HUMAN	Q9BV57	ADI1	1,2-dihydroxy-3-keto-5-methylthiopentene dioxygenase	0	0	0	9	5	3	M	PM				Nuc																														0.897587	1	0.469485	0.465282	0.531849
HUMAN	Q96A54	ADIPOR1	Adiponectin receptor protein 1	0	0	0	1	2	0	M	PM																																		0.307929	0.330541	0.821302	0.919476	0.943486
HUMAN	P55263-2	ADK	Isoform Short of Adenosine kinase	0	0	0	14	7	14	M					Nuc																														0.950417	1	0.308702	0.29887	0.399251
HUMAN	P35318	ADM	ADM	0	0	0	12	9	5					XC																															0.103828	0.0831931	0.572269	0.543112	1
HUMAN	Q9H2P0	ADNP	Activity-dependent neuroprotector homeobox protein	0	0	0	24	31	22	M				XC	Nuc																														0.600801	0.569021	0.982996	0.97941	0.926911
HUMAN	Q6IQ32	ADNP2	ADNP homeobox protein 2	0	0	0	1	1	1	M					Nuc																														0.275981	0.313331	0.932802	0.905669	0.877614
HUMAN	Q96SZ5	ADO	2-aminoethanethiol dioxygenase	0	0	0	1	1	0	M																																			1	0.901773	0.529038	0.49718	0.66622
HUMAN	P30542	ADORA1	Adenosine receptor A1	0	1	1	0	0	0	M	PM	IPM													0.779946	0.539893	0.686727	0.544114	0.743917	0.685477	0.623143	0.552095	0.62749	1	0.760123	0.833826	0.77735	0.97757	1	0.58267	0.536727	0.567143	0.202812	0.56494
HUMAN	Q9BRR6-2	ADPGK	Isoform 2 of ADP-dependent glucokinase	3	4	3	20	23	14					XC			0.198597	0.224048	0.666178	0.723703	0.880472	0.699924	0.713407	1	0.62565	0.953635	0.678288	0.717341	0.769336	0.718582	0.756516	0.721671	1	0.752126	0.858569	0.919166	0.939118	0.926279	0.948975	1	0.787841	0.823046	0.924059	0.628832	0.483536	0.465313	0.981053	1	0.881749
HUMAN	Q9NX46	ADPRHL2	Poly(ADP-ribose) glycohydrolase ARH3	0	0	0	9	10	2	M					Nuc																														0.994249	1	0.793727	0.771719	0.841627
HUMAN	P07550	ADRB2	Beta-2 adrenergic receptor	1	2	1	0	0	0	M	PM	IPM			Nuc		0.284421	0.394782	0.776845	0.825953	0.584242	0.779361	1	0.392208	0.950039	0.629127	1	0.557567	0.829911	0.802475	0.720618	0.566857	0.320536	0.60092	0.680273	0.571531	0.55637	0.839939	0.730324	0.685422	0.999195	0.742458	1	0.567554
HUMAN	P25098	ADRBK1	Beta-adrenergic receptor kinase 1	0	0	0	1	2	0	M	PM																																		0.99055	1	0.46057	0.458595	0.495241
HUMAN	Q16186	ADRM1	Proteasomal ubiquitin receptor ADRM1	1	1	1	18	12	11	M	PM	IPM			Nuc		0.203761	0.205361	0.583649	0.550199	0.819811	0.177628	0.278817	1	0.56128	1	0.59314	0.777338	0.959191	0.681663	0.889963	0.732352	0.973702	0.661152	0.663506	0.718876	0.684883	0.893427	0.810292	1	0.60514	0.702827	0.857436	0.617168	0.596069	0.596998	0.783127	0.730578	0.897572
HUMAN	P30566	ADSL	Adenylosuccinate lyase	0	2	0	13	11	7	M															0.419796	1	0.49799	0.632565	0.875721	0.624884	0.759514	0.706855	0.919389	0.626377											1	0.96438	0.510197	0.517733	0.592617
HUMAN	P30520	ADSS	Adenylosuccinate synthetase isozyme 2	0	0	0	20	19	12	M	PM																																		0.989279	1	0.550752	0.518589	0.693979
HUMAN	Q8IUX7	AEBP1	Adipocyte enhancer-binding protein 1	3	3	2	16	22	11	M				XC	Nuc		0.516359	0.4624	1	0.998016	0.770577	0.791927	0.858599	0.732097	1	0.680737	0.865076	0.721267	0.757194	0.837426	0.709558	0.800574	0.870468	0.685361	0.756925	0.857773	0.862292	0.770433	0.788111	1	0.618912	0.624429	0.992948	0.35748	0.273977	0.259543	0.926297	0.96798	1
HUMAN	Q6ZN18-2	AEBP2	Isoform 2 of Zinc finger protein AEBP2	0	0	0	0	0	1
HUMAN	Q5NDL2	AER61	Uncharacterized glycosyltransferase AER61	3	5	5	19	19	18	M							0.110538	0.115979	0.504207	0.492165	0.652518	0.953892	0.557025	1	0.407822	0.779481	0.498307	0.633972	0.629	0.637334	0.644689	0.634735	1	0.565428	0.576045	0.625639	0.663284	0.753059	0.7446	0.993094	0.801723	0.73669	1	0.287304	0.833386	0.796182	0.974186	0.894807	0.784853
HUMAN	Q08117	AES	Amino-terminal enhancer of split	0	0	0	1	1	0	M					Nuc																														1	0.898052	0.495989	0.542649	0.576
HUMAN	Q8N556	AFAP1	Actin filament-associated protein 1	1	0	1	15	18	18	M							0.390048	0.327991	0.680203	1	0.451569	0.43188	0.506503	0.343571											0.494425	0.777452	0.451393	0.769637	0.890312	0.736828	0.830283	1	0.671513	0.49417	1	0.949604	0.758911	0.795094	0.707021
HUMAN	P51825	AFF1	AF4/FMR2 family member 1	0	0	0	9	10	4	M					Nuc																														0.172449	0.166428	1	0.940943	0.789428
HUMAN	Q9UHB7	AFF4	AF4/FMR2 family member 4	0	0	0	21	30	17	M																																			0.27099	0.268601	1	0.996588	0.801336
HUMAN	Q9Y4W6	AFG3L2	AFG3-like protein 2	13	11	6	40	45	37	M							0.319569	0.292435	0.799414	0.858414	1	0.726093	0.860857	0.97692	0.715395	1	0.734737	0.837948	0.884109	0.899326	0.920859	0.753972	0.971396	0.655749	0.499906	0.551143	0.585873	0.774661	0.814872	0.881057	0.957843	0.913676	1	0.310772	0.423187	0.390772	1	0.9616	0.972196
HUMAN	Q6ULP2-2	AFTPH	Isoform 2 of Aftiphilin	0	0	0	12	12	4	M					Nuc																														0.372222	0.344858	0.813016	0.854923	0.927767
HUMAN	P20933	AGA	N(4)-(beta-N-acetylglucosaminyl)-L-asparaginase	0	0	0	8	9	10	M																																			1	0.878457	0.614669	0.641759	0.63873
HUMAN	Q9UPQ3-2	AGAP1	Isoform 2 of Arf-GAP with GTPase, ANK repeat and PH domain-containing protein 1	0	0	0	0	0	1
HUMAN	Q96P47-2	AGAP3	Isoform 2 of Arf-GAP with GTPase, ANK repeat and PH domain-containing protein 3	0	0	0	3	2	4	M					Nuc																														0.664774	0.657933	0.888777	0.869128	1
HUMAN	P52594-2	AGFG1	Isoform 2 of Arf-GAP domain and FG repeats-containing protein 1	1	0	0	11	12	10	M							0.203444	0.183935	0.499665	0.531493	0.839714	0.871616	0.598648	1																					0.885924	0.888001	0.629601	0.63882	0.754678
HUMAN	Q53H12	AGK	Acylglycerol kinase, mitochondrial	3	5	3	27	38	22	M							0.272288	0.288351	0.609459	0.689602	0.604637	0.971311	0.745903	1	0.577975	0.624282	0.578895	0.598933	0.696182	0.567647	0.591298	0.499379	1	0.549896	0.507894	0.501786	0.592683	0.807621	0.765408	0.87482	0.911879	0.909294	1	0.318204	0.56739	0.544893	0.993152	1	0.911626
HUMAN	P35573	AGL	Glycogen debranching enzyme	0	0	0	18	14	6	M					Nuc																														0.979336	1	0.500516	0.527663	0.519684
HUMAN	Q9BSE5	AGMAT	Agmatinase, mitochondrial	1	0	0	0	1	0	M							0.361513	0.318749	0.110144	0.130765	0.112467	1	0.186538	0.0869093
HUMAN	Q8NAT1	AGO61	Uncharacterized glycosyltransferase AGO61	0	3	2	1	2	3					XC											0.797192	0.944305	0.833588	0.939134	0.951262	0.785656	1	0.960786	0.775389	0.671555	0.689132	0.681108	0.969636	0.891714	0.934323	1	0.647691	0.634919	0.721411	0.247581	0.276162	0.350449	1	0.93355	0.709111
HUMAN	Q99943	AGPAT1	1-acyl-sn-glycerol-3-phosphate acyltransferase alpha	2	1	1	5	5	5	M							0.626581	0.590813	0.528681	0.626481	0.581234	0.843063	0.702273	1	0.411029	0.617103	0.333189	0.416421	0.657057	0.406843	0.404309	0.395615	1	0.270873	0.741643	0.651157	0.766815	0.842519	0.795992	0.951396	0.915038	1	0.950501	0.620269	0.761107	0.798642	0.836444	0.934294	0.885989
HUMAN	O15120	AGPAT2	1-acyl-sn-glycerol-3-phosphate acyltransferase beta	3	2	0	3	3	1	M							0.506144	0.444546	0.720827	0.743594	0.69565	0.996179	0.780665	1	0.961154	0.511964	0.93706	0.649852	0.947415	0.979609	0.558672	1	0.419007	0.0954336											0.55895	0.555602	0.879241	0.894264	0.898721
HUMAN	Q9NRZ7-2	AGPAT3	Isoform 2 of 1-acyl-sn-glycerol-3-phosphate acyltransferase gamma	2	2	2	7	14	6	M	PM						0.263712	0.272753	0.538971	0.589587	0.643817	0.59691	0.567754	1	0.493127	0.62352	0.446215	0.563688	0.620529	0.607614	0.512431	0.582652	1	0.419185	0.566415	0.600527	0.554262	0.65129	0.726428	0.680223	0.826021	1	0.82588	0.377267	0.646776	0.58574	1	0.940244	0.958085
HUMAN	Q9NRZ5	AGPAT4	1-acyl-sn-glycerol-3-phosphate acyltransferase delta	0	0	0	6	8	8	M																																			0.758143	0.453061	0.854726	0.8153	0.641594
HUMAN	Q9NUQ2	AGPAT5	1-acyl-sn-glycerol-3-phosphate acyltransferase epsilon	0	0	0	5	4	1	M																																			0.438981	0.493243	0.905643	0.906197	0.892655
HUMAN	Q86UL3	AGPAT6	Glycerol-3-phosphate acyltransferase 4	1	1	1	2	3	2	M							0.810468	0.78097	0.706326	0.933555	0.777254	0.792675	0.764365	1	0.502353	0.757222	0.52232	0.582336	0.377373	0.600356	0.663093	0.636971	1	0.354981	1	0.89652	0.532136	0.647797	0.499801	0.855991	0.591553	0.625867	0.840979	0.719607	0.729277	0.770648	0.940428	0.960926	0.882322
HUMAN	Q53EU6	AGPAT9	Glycerol-3-phosphate acyltransferase 3	2	3	0	5	8	3	M							0.521148	0.34655	0.715651	0.960591	0.942108	0.913998	0.841034	1	0.648575	0.809263	0.675766	0.727715	0.52585	0.822849	0.800553	0.784514	1	0.286344											0.0398405	0.0344834	0.831789	0.817814	1
HUMAN	O00116	AGPS	Alkyldihydroxyacetonephosphate synthase, peroxisomal	6	9	4	47	60	44	M							0.160644	0.165136	0.550417	0.580174	0.763625	1	0.764261	0.739169	0.462852	0.766954	0.491569	0.618713	1	0.617917	0.62664	0.543513	0.558503	0.451699	0.554218	0.633386	0.532553	0.813697	0.739262	0.929461	0.928427	0.822773	1	0.223472	0.383477	0.377558	0.900116	0.910248	0.905785
HUMAN	O00468	AGRN	Agrin	4	5	6	18	24	20	M	PM			XC			0.590333	0.623678	0.843147	1	0.825823	0.38454	0.715453	0.703422	0.644123	0.472821	1	0.462236	0.261818	0.623265	0.581123	0.523632	0.391127	0.331863	0.667575	0.665823	0.618314	0.680011	0.550316	0.642919	1	0.762696	0.934776	0.72515	0.929108	0.859659	0.902027	0.870478	1
HUMAN	P01019	AGT	Angiotensinogen	0	0	0	0	1	0					XC
HUMAN	P30556	AGTR1	Type-1 angiotensin II receptor	1	0	1	0	0	0	M	PM	IPM					0.375746	0.53208	1	0.753683	0.359132	0.216176	0.582006	0.26817											0.809138	1	0.285935	0.317303	0.333438	0.167611	0.309265	0.356229	0.144229	0.338314
HUMAN	Q6RW13-2	AGTRAP	Isoform 2 of Type-1 angiotensin II receptor-associated protein	0	0	0	1	1	1	M	PM																																		0.428057	0.595465	0.7939	0.851645	0.83095
HUMAN	Q8WYP5-2	AHCTF1	Isoform 2 of Protein ELYS	0	1	0	67	83	60	M															0.665551	0.810087	0.943238	0.650194	0.520582	0.837311	0.732418	0.642366	1	0.63248											0.317384	0.317446	0.962895	0.967317	0.965426
HUMAN	P23526	AHCY	Adenosylhomocysteinase	1	3	2	29	26	24	M							0.494153	0.422383	0.498447	0.493768	0.910171	0.896404	0.668675	1	0.41352	0.837518	0.504384	0.577406	0.900581	0.680168	1	0.805162	0.942681	0.704618	0.783505	0.886971	0.755623	0.94535	1	0.945938	0.919274	0.860976	0.966655	0.404706	0.9639	1	0.42285	0.384043	0.471804
HUMAN	O43865	AHCYL1	Putative adenosylhomocysteinase 2	1	2	1	15	12	15	M							0.406569	0.44072	0.915556	0.829523	0.974209	0.701672	0.891364	1	0.648815	0.698935	0.815288	0.756958	0.267002	0.641733	1	0.808876	0.773998	0.88479	0.747752	0.725875	0.634892	0.908334	1	0.920192	0.875932	0.829021	0.879835	0.340917	0.903974	1	0.511418	0.466231	0.566491
HUMAN	Q96HN2-2	AHCYL2	Isoform 2 of Putative adenosylhomocysteinase 3	0	0	0	4	5	5																																				0.330088	0.370166	0.787878	0.668133	0.943774
HUMAN	Q5TGY3	AHDC1	AT-hook DNA-binding motif-containing protein 1	0	0	0	9	11	5																																				0.455249	0.452326	0.831133	0.861113	0.930151
HUMAN	Q09666	AHNAK	Neuroblast differentiation-associated protein AHNAK	356	403	373	896	902	934	M					Nuc		0.785807	0.825614	0.702406	0.749587	1	0.683876	0.683304	0.9708	0.530512	0.917641	0.626182	0.765751	0.659071	0.654861	1	0.672288	0.895029	0.539192	0.861447	0.805462	0.873084	0.859326	0.674767	1	0.706062	0.482718	0.728756	0.465844	1	0.943641	0.60065	0.618061	0.589673
HUMAN	A1A586	AHNAK	AHNAK nucleoprotein	0	0	0	0	2	0	M					Nuc
HUMAN	Q8IVF2-3	AHNAK2	Isoform 3 of Protein AHNAK2	4	7	5	121	141	62	M					Nuc		0.7461	1	0.496836	0.337695	0.473603	0.454445	0.363902	0.546514	0.383671	0.996648	0.504871	0.761167	0.975611	0.824531	1	0.694694	0.974599	0.501026	0.887854	0.692856	0.928059	1	0.699904	0.93041	0.650078	0.459134	0.658275	0.261644	0.646288	0.629767	0.890781	0.926638	0.955201
HUMAN	P35869	AHR	Aryl hydrocarbon receptor	0	0	0	1	3	1																																				0.499253	0.512734	0.744718	0.775945	0.920701
HUMAN	O95433	AHSA1	Activator of 90 kDa heat shock protein ATPase homolog 1	0	0	0	26	26	23	M																																			0.766594	0.824836	0.775403	0.786206	0.969199
HUMAN	P02765	AHSG	Alpha-2-HS-glycoprotein	7	5	5	4	3	3					XC			0.198923	0.465114	0.661781	0.702992	0.586789	1	0.725574	0.907328	0.572691	0.534961	0.688383	0.569725	0.58021	0.734482	0.364603	0.556672	0.594369	1	0.586184	0.865226	0.741896	0.713202	0.694399	0.696532	0.858734	0.899634	1	0.444841	0.615534	0.582954	0.590774	0.637539	1
HUMAN	Q96BJ3	AIDA	Axin interactor, dorsalization-associated protein	0	0	0	6	2	3																																				0.815619	1	0.217725	0.247725	0.206417
HUMAN	O95831-3	AIFM1	Isoform 3 of Apoptosis-inducing factor 1, mitochondrial	15	21	10	43	48	39	M					Nuc		0.093878	0.0918527	0.380874	0.410817	1	0.952498	0.58277	0.852558	0.435523	0.821288	0.575871	0.719392	0.768504	0.738819	1	0.659591	0.897228	0.498889	0.407029	0.397626	0.689487	0.590951	0.637299	0.864441	0.695564	0.684818	1	0.13111	0.425477	0.419281	0.970193	0.970824	0.941459
HUMAN	Q9BRQ8	AIFM2	Apoptosis-inducing factor 2	0	0	0	11	12	6	M																																			0.711281	0.748725	0.827817	0.864197	0.905728
HUMAN	Q9Y4K1	AIM1	Absent in melanoma 1 protein	0	0	0	4	2	1																																				0.886462	1	0.287997	0.264304	0.232901
HUMAN	Q12904	AIMP1	Aminoacyl tRNA synthase complex-interacting multifunctional protein 1	2	1	0	34	33	25	M				XC	Nuc		0.175976	0.139441	0.387574	0.489615	0.751122	0.954036	0.532531	1	0.267578	0.957532	0.365336	0.549586	0.651056	0.539226	0.768523	0.546754	1	0.288523											0.914763	0.948915	0.755593	0.778397	0.861105
HUMAN	Q13155	AIMP2	Aminoacyl tRNA synthase complex-interacting multifunctional protein 2	0	0	0	20	18	19	M					Nuc																														0.753035	0.762843	0.750847	0.76078	0.873148
HUMAN	O00170	AIP	AH receptor-interacting protein	0	0	0	11	10	10	M					Nuc																														0.988012	1	0.537539	0.505576	0.718211
HUMAN	P00568	AK1	Adenylate kinase isoenzyme 1	0	0	0	13	13	12	M	PM																																		0.987447	1	0.361888	0.399159	0.458872
HUMAN	P54819-2	AK2	Isoform 2 of Adenylate kinase 2, mitochondrial	1	1	0	20	22	21	M							0.350922	0.329398	1	0.971894	0.939435	0.800449	0.999024	0.661411	0.818372	0.860815	0.887824	0.947851	0.403468	0.980527	1	0.860452	0.560691	0.937677											0.544192	0.490975	1	0.993854	0.899023
HUMAN	Q9UIJ7	AK3	GTP:AMP phosphotransferase, mitochondrial	2	2	1	27	26	25	M							0.0866743	0.113207	0.530256	0.519796	0.876155	0.944666	0.701482	1	0.473617	1	0.497935	0.812291	0.905441	0.822232	0.925832	0.810581	0.888593	0.595104	1	0.779768	0.986343	0.832487	0.801656	0.998388	0.61574	0.664328	0.700842	0.879353	1	0.884166	0.923411	0.871607	0.831628
HUMAN	P27144	AK4	Adenylate kinase isoenzyme 4, mitochondrial	0	0	0	12	11	6	M																																			0.708378	0.649108	1	0.913405	0.864138
HUMAN	Q92667	AKAP1	A-kinase anchor protein 1, mitochondrial	0	0	0	17	17	9	M																																			0.243305	0.235411	0.941072	0.944349	0.920083
HUMAN	O43572	AKAP10	A-kinase anchor protein 10, mitochondrial	0	0	0	1	0	0	M	PM																																		0.799623	0.905802	0.567607	0.618938	0.638669
HUMAN	Q02952	AKAP12	A-kinase anchor protein 12	2	4	4	61	57	42	M	PM						0.215913	0.231202	0.410801	0.383676	0.709915	0.74282	0.47379	1	0.329619	0.736126	0.395912	0.564116	0.752811	0.556512	0.760152	0.554517	1	0.404089	0.799039	0.785643	0.756932	0.737962	0.697709	1	0.485379	0.350287	0.590143	0.188976	0.941256	1	0.306854	0.297769	0.36702
HUMAN	Q12802-2	AKAP13	Isoform 2 of A-kinase anchor protein 13	1	1	1	40	44	30	M					Nuc		0.570463	0.581533	0.594263	0.709973	0.880035	1	0.771341	0.767068	0.935308	0.77953	0.978037	0.738787	0.921729	1	0.665833	0.959699	0.803473	0.793312	0.614436	0.885128	0.732733	0.702126	0.858208	0.825167	0.79827	1	0.894245	0.412628	0.662072	0.683851	0.784635	0.804683	1
HUMAN	Q02040	AKAP17A	A-kinase anchor protein 17A	0	0	0	12	12	12																																				0.418	0.452478	1	0.962246	0.900584
HUMAN	Q9Y2D5-6	AKAP2	Isoform 4 of A-kinase anchor protein 2	4	4	4	40	39	45								0.438511	0.406523	0.500537	0.569556	0.697476	1	0.654738	0.876309	0.510061	0.869892	0.566004	0.802747	0.892326	0.665509	0.931195	0.726148	1	0.519106	0.777425	0.808712	0.767596	0.800238	0.827311	1	0.806677	0.729102	0.899668	0.393402	0.964124	1	0.809483	0.764166	0.770749
HUMAN	B1ALY0	AKAP2	A kinase (PRKA) anchor protein 2 (Fragment)	0	0	0	9	5	8	M																																			0.941201	1	0.748622	0.747032	0.690124
HUMAN	O43823	AKAP8	A-kinase anchor protein 8	0	0	0	25	21	14	M					Nuc																														0.543223	0.523722	0.999573	0.937632	0.939856
HUMAN	Q9ULX6	AKAP8L	A-kinase anchor protein 8-like	0	0	0	22	19	13																																				0.558045	0.502659	0.8797	0.813911	1
HUMAN	Q99996-2	AKAP9	Isoform 2 of A-kinase anchor protein 9	0	0	0	41	36	29	M																																			0.596705	0.640658	0.845539	0.840315	0.879816
HUMAN	P14550	AKR1A1	Alcohol dehydrogenase [NADP+]	0	0	0	15	13	11	M	PM																																		0.958762	1	0.342768	0.318744	0.412093
HUMAN	P15121	AKR1B1	Aldose reductase	0	0	0	28	22	12	M				XC	Nuc																														0.955714	1	0.4137	0.386263	0.486674
HUMAN	Q04828	AKR1C1	Aldo-keto reductase family 1 member C1	0	1	0	5	1	1																0.335474	0.445131	0.302625	0.382028	1	0.66525	0.634796	0.453184	0.494763	0.51947											0.954067	1	0.17768	0.18486	0.241827
HUMAN	O43488	AKR7A2	Aflatoxin B1 aldehyde reductase member 2	0	0	0	9	13	9	M																																			0.938618	1	0.447207	0.430815	0.445422
HUMAN	P31749	AKT1	RAC-alpha serine/threonine-protein kinase	0	0	0	2	0	2	M	PM																																		0.957718	1	0.190988	0.180156	0.202431
HUMAN	Q96B36-2	AKT1S1	Isoform 2 of Proline-rich AKT1 substrate 1	0	0	0	1	0	1	M					Nuc																														0.935429	1	0.212361	0.187841	0.179066
HUMAN	P31751	AKT2	RAC-beta serine/threonine-protein kinase	0	0	0	6	0	2	M	PM				Nuc																														0.916723	1	0.199999	0.21231	0.228531
HUMAN	Q9H8T0-2	AKTIP	Isoform 2 of AKT-interacting protein	0	0	0	1	1	1	M	PM																																		0.542483	0.54946	0.630809	0.709942	0.781921
HUMAN	P13716-2	ALAD	Isoform 2 of Delta-aminolevulinic acid dehydratase	0	0	0	5	5	3																																				0.962522	1	0.313581	0.260256	0.303539
HUMAN	P13196	ALAS1	5-aminolevulinate synthase, nonspecific, mitochondrial	0	0	0	3	5	2	M					Nuc																														0.131498	0.133483	0.917242	0.903094	0.898029
HUMAN	Q13740-2	ALCAM	Isoform 2 of CD166 antigen	151	95	126	34	18	29	M	PM						0.932723	1	0.0789785	0.0628368	0.215777	0.405977	0.0603006	0.197502	0.19063	0.10739	0.117439	0.131013	0.103233	0.163336	0.0963714	1	0.549287	0.256937	0.265261	0.250302	0.393679	0.149334	0.121715	0.217101	0.0934033	0.0953722	0.203877	1	1	0.956067	0.0665048	0.0630673	0.156731
HUMAN	Q8IZ83	ALDH16A1	Aldehyde dehydrogenase family 16 member A1	0	0	0	10	9	1																																				0.880048	1	0.607549	0.561182	0.710598
HUMAN	P54886-2	ALDH18A1	Isoform Short of Delta-1-pyrroline-5-carboxylate synthase	8	9	2	66	70	66	M							0.55053	0.566597	0.939158	0.929924	0.942978	0.907386	1	0.85178	0.723759	1	0.745283	0.869846	0.968225	0.861079	0.872949	0.795657	0.743789	0.826819	0.667663	0.800453	0.677352	0.832835	0.773927	1	0.669796	0.575452	0.789739	0.312751	0.732928	0.724059	1	0.99127	0.920989
HUMAN	P54886	ALDH18A1	Delta-1-pyrroline-5-carboxylate synthase	0	0	0	3	3	4	M																																			0.713452	0.687601	0.993703	1	0.880409
HUMAN	P00352	ALDH1A1	Retinal dehydrogenase 1	0	0	0	26	11	29																																				0.873431	1	0.106894	0.100822	0.106534
HUMAN	P47895	ALDH1A3	Aldehyde dehydrogenase family 1 member A3	0	3	0	0	0	0																0.139188	0.23563	0.162765	0.184227	1	0.694061	0.612333	0.232607	0.231462	0.208763
HUMAN	P30837	ALDH1B1	Aldehyde dehydrogenase X, mitochondrial	5	10	5	40	38	34	M					Nuc		0.435645	0.414616	0.715127	0.728398	0.902693	0.613635	0.80731	1	0.567993	0.886986	0.633862	0.767738	0.57024	0.791879	0.86184	0.733537	1	0.62335	0.860882	0.928205	0.828038	0.829249	0.88063	0.9676	1	0.848997	0.855717	0.498576	0.687124	0.646453	0.960782	0.964563	0.892097
HUMAN	Q3SY69	ALDH1L2	Aldehyde dehydrogenase family 1 member L2, mitochondrial	21	26	10	80	78	75	M							0.880913	0.899784	0.941011	0.931303	1	0.757947	0.891569	0.872736	0.451409	0.604108	0.462386	0.498122	0.507872	0.491044	0.472438	0.459794	0.553521	1	0.937804	1	0.996274	0.833395	0.861981	0.967811	0.802866	0.751552	0.719867	0.639489	1	0.968493	0.637978	0.644934	0.542291
HUMAN	P05091	ALDH2	Aldehyde dehydrogenase, mitochondrial	6	13	1	59	62	46	M							0.165307	0.130417	0.571566	0.526963	0.961163	1	0.758695	0.98959	0.352375	1	0.429234	0.735737	0.600852	0.702499	0.817929	0.627801	0.882629	0.494972	0.386997	0.470883	0.517157	0.603647	0.631113	1	0.757327	0.707092	0.846075	0.229132	0.503603	0.451868	0.908859	0.890336	0.907513
HUMAN	P51648-2	ALDH3A2	Isoform 2 of Fatty aldehyde dehydrogenase	2	2	0	19	20	17	M							0.354265	0.34976	0.701284	0.598537	0.873518	1	0.90897	0.830373	0.440595	0.847237	0.544193	0.596697	1	0.7508	0.693899	0.695452	0.783886	0.450136											0.45848	0.398799	0.932079	0.933005	0.994895
HUMAN	P43353-2	ALDH3B1	Isoform 2 of Aldehyde dehydrogenase family 3 member B1	0	0	0	3	0	0																																				1	0.867388	0.271953	0.276907	0.234641
HUMAN	P30038	ALDH4A1	Delta-1-pyrroline-5-carboxylate dehydrogenase, mitochondrial	0	2	0	30	38	26	M															0.414084	0.884711	0.557959	0.666055	1	0.778333	0.635392	0.659296	0.84543	0.623435											0.356251	0.351725	0.969738	1	0.954672
HUMAN	P51649	ALDH5A1	Succinate-semialdehyde dehydrogenase, mitochondrial	0	1	0	8	9	5	M															0.740092	0.593025	0.513246	0.593459	0.708096	0.518241	0.410238	0.325219	0.304541	1											0.285784	0.245206	1	0.945401	0.814985
HUMAN	Q02252	ALDH6A1	Methylmalonate-semialdehyde dehydrogenase [acylating], mitochondrial	0	0	0	22	27	23	M					Nuc																														0.983332	0.953031	0.964492	0.949229	1
HUMAN	P49419-2	ALDH7A1	Isoform 2 of Alpha-aminoadipic semialdehyde dehydrogenase	3	4	1	37	39	47	M					Nuc		0.493586	0.550255	0.585632	0.60938	1	0.944397	0.854758	0.866503	0.590819	0.940372	0.582781	0.738724	0.763776	1	0.690865	0.739592	0.697332	0.636132	0.824555	0.740008	0.771208	0.682906	0.777508	1	0.715244	0.731769	0.763412	0.321143	1	0.960352	0.729628	0.7037	0.687002
HUMAN	P49189	ALDH9A1	4-trimethylaminobutyraldehyde dehydrogenase	2	3	2	40	38	31	M	PM						0.155726	0.140427	0.359925	0.362385	0.595595	1	0.582333	0.639297	0.429102	1	0.511633	0.667331	0.811095	0.686539	0.869185	0.765556	0.865607	0.529823	0.679361	0.704191	0.654938	0.956323	0.81351	1	0.928609	0.862218	0.973855	0.274645	0.802805	0.809732	1	0.949956	0.960464
HUMAN	P04075	ALDOA	Fructose-bisphosphate aldolase A	7	10	8	64	63	39	M				XC			0.252541	0.213597	0.436424	0.441389	0.62964	0.696459	0.475494	1	0.290326	0.753083	0.338359	0.473067	0.626646	0.482277	0.593296	0.553959	1	0.432764	0.562813	0.628338	0.573878	0.819002	0.785244	1	0.846269	0.753209	0.895428	0.282463	0.94713	1	0.290846	0.268466	0.362816
HUMAN	P05062	ALDOB	Fructose-bisphosphate aldolase B	0	0	0	4	0	0																																				0.890407	1	0.146435	0.32362	0.214231
HUMAN	P09972	ALDOC	Fructose-bisphosphate aldolase C	0	0	0	16	10	10	M																																			0.937494	1	0.387207	0.391026	0.435102
HUMAN	Q9BT22	ALG1	Chitobiosyldiphosphodolichol beta-mannosyltransferase	3	3	2	3	4	4	M							0.220785	0.21855	0.526133	0.550865	0.603403	0.396119	0.538492	1	0.470418	0.567977	0.459611	0.511152	0.30367	0.481073	0.600037	0.50559	1	0.339019	0.392851	0.421013	0.490763	0.663536	0.689205	0.691736	0.921045	1	0.964602	0.274489	0.468221	0.40972	0.838453	0.896452	0.770185
HUMAN	Q5BKT4	ALG10	Dol-P-Glc:Glc(2)Man(9)GlcNAc(2)-PP-Dol alpha-1,2-glucosyltransferase	1	1	1	0	0	0	M							0.349663	0.406725	0.991331	1	0.643096	0.223963	0.729747	0.893776	0.5584	0.362525	0.587497	0.418274	0.173599	0.439812	0.437896	0.43617	0.428305	1	0.481577	0.409904	0.504295	0.735752	0.697628	0.819398	0.943785	0.98266	1	0.450762
HUMAN	Q2TAA5	ALG11	GDP-Man:Man(3)GlcNAc(2)-PP-Dol alpha-1,2-mannosyltransferase	1	2	1	7	12	9	M							0.201083	0.25889	0.402545	0.537327	0.582638	0.201269	0.437979	1	0.840095	0.784696	0.728537	0.83215	0.431097	0.696497	0.77299	0.744639	1	0.675398	0.606883	0.561523	0.606787	0.690681	0.717834	0.663032	0.952204	0.990848	1	0.270183	0.687116	0.756956	0.968229	1	0.88068
HUMAN	Q9NP73-2	ALG13	Isoform 2 of UDP-N-acetylglucosamine transferase subunit ALG13 homolog	0	0	0	5	6	1	M																																			0.622801	0.638359	0.964902	0.926717	0.897302
HUMAN	Q9H553	ALG2	Alpha-1,3/1,6-mannosyltransferase ALG2	6	5	9	24	21	20	M					Nuc		0.221567	0.217868	0.647148	0.635886	0.63349	0.714879	0.67887	1	0.576684	0.651063	0.553216	0.632185	0.525585	0.634556	0.636469	0.574788	1	0.637995	0.480603	0.494531	0.519286	0.786214	0.834531	0.76317	0.965552	1	0.825394	0.364404	0.473033	0.448347	0.959421	1	0.731679
HUMAN	Q92685	ALG3	Dol-P-Man:Man(5)GlcNAc(2)-PP-Dol alpha-1,3-mannosyltransferase	2	4	2	1	2	1	M							0.186389	0.210371	0.497573	0.598366	0.806943	0.28445	0.479882	1	0.476538	0.767617	0.568563	0.677919	0.491629	0.688348	0.638936	0.697178	1	0.386261	0.272601	0.319371	0.413115	0.485229	0.477708	0.580621	0.85524	0.879982	1	0.143836	0.222765	0.171687	0.983447	1	0.885091
HUMAN	Q9Y673	ALG5	Dolichyl-phosphate beta-glucosyltransferase	6	10	4	19	17	16	M							0.1958	0.170393	0.343939	0.332548	0.604661	0.838512	0.394613	1	0.287846	0.353373	0.272441	0.327494	0.40773	0.560593	0.315021	0.560683	1	0.2156	0.298301	0.301008	0.359648	0.413864	0.454306	0.680655	0.630457	0.706931	1	0.223058	0.333144	0.338144	0.53629	0.542286	0.81165
HUMAN	Q9Y672	ALG6	Dolichyl pyrophosphate Man9GlcNAc2 alpha-1,3-glucosyltransferase	0	0	1	2	2	0	M																									0.603695	0.595268	0.764532	0.758133	0.834676	0.856929	0.896078	0.931548	1	0.33625	0.297513	0.267561	1	0.854714	0.823855
HUMAN	Q9BVK2	ALG8	Probable dolichyl pyrophosphate Glc1Man9GlcNAc2 alpha-1,3-glucosyltransferase	1	1	1	3	4	2	M							0.291768	0.240949	0.540581	0.581055	0.636254	0.640001	0.616588	1	0.577188	0.74703	0.575328	0.689801	0.734076	0.663546	0.605285	0.579752	1	0.336772	0.510754	0.490717	0.59877	0.83508	0.790554	0.878321	0.981199	0.956221	1	0.357301	0.436555	0.357092	1	0.975824	0.89991
HUMAN	Q9H6U8-3	ALG9	Isoform 3 of Alpha-1,2-mannosyltransferase ALG9	3	3	1	4	7	1	M							0.17951	0.195205	0.446566	0.490157	0.720971	1	0.642265	0.933919	0.308627	0.73752	0.374672	0.485711	1	0.507979	0.613954	0.475508	0.881529	0.435908	0.617464	0.840858	0.7989	0.890664	0.789851	0.929388	0.736125	0.858428	1	0.422246	0.748797	0.500529	0.824071	1	0.737667
HUMAN	Q13686	ALKBH1	Alkylated DNA repair protein alkB homolog 1	0	0	0	2	4	2	M																																			0.459189	0.437086	1	0.987807	0.817443
HUMAN	Q6P6C2-2	ALKBH5	Isoform 2 of Probable alpha-ketoglutarate-dependent dioxygenase ABH5	0	0	0	6	2	2																																				1	0.996048	0.531482	0.532341	0.654406
HUMAN	P05186	ALPL	Alkaline phosphatase, tissue-nonspecific isozyme	29	26	49	3	5	11	M	PM			XC			0.989022	1	0.713387	0.723428	0.480152	0.494835	0.603409	0.447064	0.951356	0.614373	0.865885	0.691577	0.78831	0.695681	0.687893	0.707599	0.49428	1	1	0.969019	0.814478	0.710612	0.702602	0.583511	0.637547	0.649922	0.444878	0.809161	0.990547	1	0.679485	0.739352	0.453702
HUMAN	Q9UHK6	AMACR	Alpha-methylacyl-CoA racemase	0	0	0	3	4	4	M																																			1	0.937405	0.811285	0.821753	0.689407
HUMAN	Q9C0C7-2	AMBRA1	Isoform 2 of Activating molecule in BECN1-regulated autophagy protein 1	0	0	0	0	0	1	M
HUMAN	P17707	AMD1	S-adenosylmethionine decarboxylase proenzyme	0	0	0	0	1	1
HUMAN	Q9Y303-2	AMDHD2	Isoform 2 of Putative N-acetylglucosamine-6-phosphate deacetylase	0	0	0	1	0	2																																				0.9855	1	0.27165	0.248146	0.302465
HUMAN	Q9UKV5	AMFR	E3 ubiquitin-protein ligase AMFR	0	1	0	11	8	3	M															0.631813	0.651297	0.619838	0.688447	1	0.654016	0.66107	0.590573	0.608569	0.233796											0.515946	0.494165	0.891825	1	0.822278
HUMAN	Q86WK6	AMIGO1	Amphoterin-induced protein 1	2	0	1	0	0	0	M	PM						0.613457	0.64163	0.437939	0.447063	1	0.818135	0.356795	0.440329											0.490882	0.42747	0.600532	0.366213	0.36345	0.754736	0.358721	0.36545	1	0.767419
HUMAN	Q86SJ2	AMIGO2	Amphoterin-induced protein 2	11	10	12	2	0	2	M	PM				Nuc		0.760194	0.790766	0.492034	0.49376	1	0.666183	0.2527	0.279041	0.457043	0.244484	0.272797	0.525417	0.149617	0.365833	0.293041	1	0.20954	0.179335	0.183094	0.188859	0.347457	0.162789	0.182676	0.444019	0.244938	0.257316	0.425486	1	0.481085	0.542767	0.581912	0.605502	1
HUMAN	Q6DCA0	AMMECR1L	AMMECR1-like protein	0	0	0	1	0	0																																				0.75238	0.839111	0.913505	0.979617	0.982961
HUMAN	Q8IY63-2	AMOTL1	Isoform 2 of Angiomotin-like protein 1	0	0	0	5	4	3	M	PM																																		0.995857	1	0.620653	0.669908	0.604504
HUMAN	Q9Y2J4-2	AMOTL2	Isoform 2 of Angiomotin-like protein 2	0	0	0	0	1	1	M	PM
HUMAN	Q01433-2	AMPD2	Isoform Ex1A-2-3 of AMP deaminase 2	0	0	0	17	16	6																																				1	0.994649	0.486189	0.522664	0.376758
HUMAN	Q01432	AMPD3	AMP deaminase 3	0	0	0	1	0	0																																				1	0.953989	0.367479	0.450564	0.470597
HUMAN	Q9UM13	ANAPC10	Anaphase-promoting complex subunit 10	0	0	0	2	3	4																																				0.80612	0.825698	0.881203	0.928677	0.929181
HUMAN	Q9BS18	ANAPC13	Anaphase-promoting complex subunit 13	0	0	0	1	1	2																																				0.777047	0.801968	0.886702	1	0.850409
HUMAN	Q96DE5	ANAPC16	Anaphase-promoting complex subunit 16	0	0	0	2	1	0																																				0.669721	0.736062	0.855599	0.88654	0.941722
HUMAN	Q9UJX5-2	ANAPC4	Isoform 2 of Anaphase-promoting complex subunit 4	0	0	0	2	0	1																																				0.93851	1	0.111381	0.133435	0.0973514
HUMAN	Q9UJX3-2	ANAPC7	Isoform 2 of Anaphase-promoting complex subunit 7	0	0	0	18	15	16																																				0.644439	0.666847	0.896333	0.912765	0.95277
HUMAN	Q9UNK9	ANGEL1	Protein angel homolog 1	0	0	0	0	1	1
HUMAN	Q5VTE6-2	ANGEL2	Isoform 2 of Protein angel homolog 2	0	0	0	2	3	1																																				0.657824	0.636836	1	0.884181	0.909465
HUMAN	Q9UKU9	ANGPTL2	Angiopoietin-related protein 2	0	0	4	6	7	4					XC																					1	0.693468	0.729854	0.752967	0.616775	0.601913	0.423049	0.412753	0.36871	0.737107	1	0.996842	0.614865	0.609251	0.746801
HUMAN	Q9BY76	ANGPTL4	Angiopoietin-related protein 4	0	0	1	0	0	1					XC																					0.94092	1	0.830198	0.72137	0.655377	0.617269	0.615027	0.53196	0.547823	0.767329
HUMAN	P16157-10	ANK1	Isoform Er9 of Ankyrin-1	0	0	0	8	8	6	M	PM																																		0.995636	1	0.590225	0.570441	0.611308
HUMAN	Q9P2R3-4	ANKFY1	Isoform 4 of Ankyrin repeat and FYVE domain-containing protein 1	0	0	0	24	21	23	M																																			0.974025	1	0.755262	0.749358	0.868501
HUMAN	Q9HCJ1	ANKH	Progressive ankylosis protein homolog	4	5	7	0	2	1	M	PM	IPM					0.977711	1	0.496418	0.465819	0.544862	0.254949	0.41522	0.412484	0.942236	0.614422	0.952915	0.828192	0.720379	0.911301	0.721685	0.824621	0.601874	1	0.828564	1	0.77291	0.400843	0.415597	0.342569	0.196474	0.221863	0.20311	0.771614
HUMAN	Q8IWZ3-4	ANKHD1	Isoform 4 of Ankyrin repeat and KH domain-containing protein 1	0	0	0	33	29	27	M					Nuc																														0.547002	0.547887	0.778097	0.797015	0.819261
HUMAN	Q8IWZ3-2	ANKHD1	Isoform 2 of Ankyrin repeat and KH domain-containing protein 1	0	0	0	1	0	0	M					Nuc																														0.477093	0.563936	0.720671	0.699746	0.77998
HUMAN	Q9P2G1	ANKIB1	Ankyrin repeat and IBR domain-containing protein 1	0	0	0	0	0	1
HUMAN	Q86XL3	ANKLE2	Ankyrin repeat and LEM domain-containing protein 2	1	3	1	35	28	20	M							0.318677	0.226923	0.510824	0.545213	0.606728	1	0.582035	0.610458	0.654171	0.957158	0.709245	0.810666	0.881325	0.769432	1	0.747359	0.959513	0.364929	0.529379	0.51298	0.581603	0.953793	0.936397	0.993094	1	0.848126	0.944127	0.248569	0.478552	0.498126	1	0.981748	0.880156
HUMAN	Q8IV38	ANKMY2	Ankyrin repeat and MYND domain-containing protein 2	0	0	0	3	3	3																																				1	0.956004	0.668454	0.622906	0.699314
HUMAN	Q6UB99	ANKRD11	Ankyrin repeat domain-containing protein 11	0	0	0	2	1	1	M					Nuc																														0.890837	1	0.741377	0.763569	0.729337
HUMAN	Q8IZ07	ANKRD13A	Ankyrin repeat domain-containing protein 13A	2	2	1	13	14	7								0.884191	1	0.458394	0.422156	0.292422	0.512646	0.446499	0.323634	1	0.662737	0.868228	0.980362	0.449426	0.775207	0.879781	0.793651	0.684726	0.436856	0.504124	0.36203	0.350331	0.405238	0.354723	0.32171	0.53587	0.547451	0.408141	1	0.983763	1	0.815134	0.820146	0.487864
HUMAN	Q8N6S4-2	ANKRD13C	Isoform 2 of Ankyrin repeat domain-containing protein 13C	0	0	0	1	0	0	M																																			0.496142	0.466921	0.618596	0.654888	0.525602
HUMAN	Q6ZTN6	ANKRD13D	Ankyrin repeat domain-containing protein 13D	0	0	0	1	3	0																																				0.266015	0.313357	1	0.924974	0.378804
HUMAN	O75179-2	ANKRD17	Isoform 2 of Ankyrin repeat domain-containing protein 17	0	0	0	23	25	18	M					Nuc																														0.630597	0.655095	0.879469	0.861144	0.926116
HUMAN	Q96NW4	ANKRD27	Ankyrin repeat domain-containing protein 27	0	0	0	2	1	4	M																																			0.760331	0.785299	0.956592	0.992755	0.948488
HUMAN	O15084	ANKRD28	Serine/threonine-protein phosphatase 6 regulatory ankyrin repeat subunit A	0	0	0	6	5	1																																				0.910885	1	0.563794	0.630424	0.664493
HUMAN	Q6AI12	ANKRD40	Ankyrin repeat domain-containing protein 40	0	0	0	3	2	0																																				0.443599	0.397085	0.773586	0.743816	1
HUMAN	Q86W74-2	ANKRD46	Isoform 2 of Ankyrin repeat domain-containing protein 46	0	0	0	4	3	2	M						ShG																													0.475917	0.388032	0.984146	0.912181	1
HUMAN	Q9ULJ7	ANKRD50	Ankyrin repeat domain-containing protein 50	1	0	1	4	2	3								0.698481	1	0.182333	0.16924	0.081254	0.0336094	0.0946753	0.124169											0.576497	0.614558	0.526343	0.36209	0.389187	0.286924	0.260611	0.277784	0.234645	1	0.606287	0.641624	0.709574	0.71615	0.764545
HUMAN	Q8NB46	ANKRD52	Serine/threonine-protein phosphatase 6 regulatory ankyrin repeat subunit C	0	0	0	2	2	0																																				0.694132	0.760474	0.675851	0.684962	0.723765
HUMAN	Q6NXT1-2	ANKRD54	Isoform 2 of Ankyrin repeat domain-containing protein 54	0	0	0	0	0	1	M					Nuc
HUMAN	Q9H8Y5	ANKZF1	Ankyrin repeat and zinc finger domain-containing protein 1	0	0	0	3	6	3																																				0.810656	0.860889	0.785682	0.896896	0.83765
HUMAN	Q9NQW6	ANLN	Actin-binding protein anillin	0	0	0	6	8	12	M					Nuc																														0.728941	0.804737	0.952384	0.865463	0.841147
HUMAN	Q5XXA6-2	ANO1	Isoform 2 of Anoctamin-1	11	12	18	0	0	0	M	PM						0.180958	0.185816	1	0.931652	0.543476	0.741246	0.73465	0.294364	1	0.646778	0.277054	0.764344	0.703695	0.783796	0.516533	0.792773	0.297932	0.772605	0.444997	0.475294	0.482991	0.763899	0.839953	0.554412	1	0.924269	0.607331	0.945843
HUMAN	Q5XXA6	ANO1	Anoctamin-1	1	0	1	0	0	0	M	PM						0.824459	0.991166	1	0.922014	0.783956	0.97713	0.772668	0.475653											0.295818	0.325531	0.264351	0.298066	0.300628	0.204273	0.410897	0.378518	0.230279	1
HUMAN	Q9NW15	ANO10	Anoctamin-10	1	2	1	17	19	16	M	PM						0.4289	0.373515	0.658012	0.700454	0.865624	0.464812	0.734241	1	0.513965	0.83798	0.74208	0.77908	1	0.86197	0.835835	0.787439	0.862189	0.87021	0.791659	0.785082	0.960509	0.937329	0.803842	0.823429	0.693928	0.729392	1	0.533012	0.784361	0.768722	0.973932	0.986273	0.828975
HUMAN	Q4KMQ2	ANO6	Anoctamin-6	74	65	68	11	13	17	M	PM						0.997221	1	0.400046	0.377665	0.230915	0.268628	0.359605	0.223595	0.991785	0.593419	1	0.783376	0.806742	0.902239	0.670085	0.737093	0.440254	0.80545	0.65998	0.689331	0.636127	0.374923	0.389861	0.297687	0.351836	0.358198	0.238509	1	1	0.970416	0.578209	0.612324	0.488012
HUMAN	P39687	ANP32A	Acidic leucine-rich nuclear phosphoprotein 32 family member A	1	0	0	17	14	17	M							0.0353588	0.0187972	0.5431	0.5712	0.556011	1	0.712045	0.306387																					0.950601	1	0.323991	0.284617	0.378456
HUMAN	Q92688-2	ANP32B	Isoform 2 of Acidic leucine-rich nuclear phosphoprotein 32 family member B	0	0	0	12	9	8	M					Nuc																														1	0.996103	0.311529	0.264056	0.371089
HUMAN	Q9BTT0	ANP32E	Acidic leucine-rich nuclear phosphoprotein 32 family member E	0	1	0	6	5	8	M					Nuc										0.247583	0.834362	0.251596	0.414746	0.275554	0.37129	0.952817	0.488271	1	0.0729415											0.833177	1	0.329461	0.341532	0.391333
HUMAN	P15144	ANPEP	Aminopeptidase N	539	485	491	108	116	98	M	PM	IPM					0.923797	1	0.649123	0.613888	0.433906	0.549234	0.602555	0.315187	0.812085	0.587	0.7452	0.677528	0.713489	0.648088	0.624992	0.588275	0.36787	1	0.977083	0.91046	0.865826	0.815235	0.825784	0.62405	0.652947	0.74521	0.528171	1	1	0.963652	0.504233	0.484968	0.424671
HUMAN	Q9H6X2	ANTXR1	Anthrax toxin receptor 1	29	19	35	4	2	8	M	PM						0.897533	1	0.308176	0.279998	0.177236	0.133695	0.20109	0.177087	1	0.673741	0.955399	0.85011	0.714903	0.805269	0.848522	0.804082	0.675331	0.910452	0.747457	0.663545	0.466804	0.490545	0.464836	0.28032	0.297651	0.317453	0.192832	1	0.989537	1	0.221321	0.222746	0.19134
HUMAN	P58335-4	ANTXR2	Isoform 4 of Anthrax toxin receptor 2	26	37	29	7	7	5	M	PM			XC			1	0.924521	0.987971	0.901463	0.781266	0.863489	0.940514	0.598225	0.807827	0.600013	1	0.621091	0.529135	0.754423	0.599008	0.729841	0.417164	0.402337	0.664574	0.676809	0.451711	0.656104	0.689819	0.467934	0.729189	0.73472	0.607504	1	0.981233	1	0.784431	0.79462	0.75685
HUMAN	P04083	ANXA1	Annexin A1	44	40	38	129	122	111	M	PM			XC	Nuc		0.366856	0.335294	0.440627	0.46513	0.736263	0.859475	0.612345	1	0.478816	0.828994	0.618509	0.684733	0.714334	0.708582	0.736674	0.711014	1	0.898045	0.667388	0.711278	0.829951	0.660439	0.632435	0.842175	0.610861	0.639599	1	0.400052	1	0.978685	0.601531	0.602413	0.561484
HUMAN	P50995	ANXA11	Annexin A11	20	19	18	49	45	38	M							0.219717	0.197716	0.533916	0.591019	0.87255	1	0.708475	0.868932	0.569867	0.941013	0.783718	0.804385	0.866129	0.787311	1	0.894346	0.901246	0.790252	0.579344	0.606065	0.786708	0.753433	0.765211	0.930365	0.818484	0.830468	1	0.254894	0.817507	0.747185	0.976643	1	0.916158
HUMAN	P07355-2	ANXA2	Isoform 2 of Annexin A2	68	66	60	295	299	295	M	PM			XC			0.89598	0.854249	0.753151	0.722555	1	0.986487	0.874924	0.84106	0.60153	0.703875	0.682383	0.696499	0.889671	0.673823	0.692199	0.674357	0.549361	1	0.696516	0.70821	0.785654	0.674828	0.671241	0.794593	0.654336	0.696953	1	0.493936	1	0.959617	0.829471	0.853238	0.812554
HUMAN	P12429	ANXA3	Annexin A3	1	1	1	28	33	19	M	PM						0.0758856	0.0486468	0.311559	0.32488	0.818166	1	0.580528	0.78378	0.311839	1	0.432751	0.643995	0.934603	0.714888	0.784432	0.702849	0.856285	0.41898	0.309417	0.359738	0.380074	0.453064	0.476337	0.626829	0.745138	0.685051	1	0.215055	0.219544	0.213675	0.866871	0.858885	0.94669
HUMAN	P09525	ANXA4	Annexin A4	5	3	5	54	58	54								0.29933	0.321576	0.721229	0.721288	1	0.86248	0.942636	0.960135	0.706288	0.917468	0.840873	0.912441	0.697063	1	0.979706	0.911417	0.954408	0.776533	0.506053	0.517984	0.581388	0.649797	0.649703	0.732966	0.698095	0.794109	1	0.405242	0.679056	0.603587	0.897332	0.898423	0.9089
HUMAN	P08758	ANXA5	Annexin A5	15	13	14	118	116	96	M	PM			XC			0.233175	0.185909	0.469815	0.525357	0.822028	0.866388	0.8604	1	0.457565	1	0.668308	0.834158	0.756179	0.976082	0.814209	0.812589	0.876919	0.628549	0.327304	0.298867	0.406183	0.532015	0.51868	0.739112	0.624529	0.70792	1	0.20376	0.584727	0.57323	0.832924	0.872303	0.797527
HUMAN	P08133	ANXA6	Annexin A6	54	57	56	204	197	192	M				XC			0.388455	0.427631	0.88031	0.812479	0.948338	1	0.918082	0.990549	0.788757	0.918723	0.848546	0.915416	0.836503	0.855611	1	0.866851	0.865095	0.904898	0.434993	0.468391	0.50638	0.634442	0.661685	0.777772	0.774307	0.772408	1	0.373963	0.880644	0.842404	0.907992	0.907638	0.838572
HUMAN	A6NN80	ANXA6	Annexin A6, isoform CRA_c	0	1	0	3	5	0																0.716983	0.700482	0.82163	0.743494	1	0.952121	0.674415	0.962026	0.722555	0.581893											1	0.778792	0.908349	0.863488	0.752367
HUMAN	P20073-2	ANXA7	Isoform 2 of Annexin A7	13	15	12	39	41	35	M	PM				Nuc		0.264142	0.24206	0.577827	0.643233	0.819749	0.941317	0.759711	1	0.446975	0.810322	0.665488	0.665216	0.621019	0.631394	0.830707	0.671989	0.891826	1	0.687742	0.755164	0.883026	0.771885	0.794099	1	0.722968	0.691533	0.820785	0.303556	0.702583	0.6674	0.935278	0.970132	0.872262
HUMAN	Q63HQ0	AP1AR	AP-1 complex-associated regulatory protein	0	0	0	4	6	1	M																																			0.131448	0.145867	0.651335	0.697459	0.929538
HUMAN	Q10567-2	AP1B1	Isoform B of AP-1 complex subunit beta-1	1	1	3	27	37	28	M							0.14139	0.127507	0.415678	0.420025	0.958913	0.600127	0.352056	1	0.918562	0.953887	0.768031	0.915393	0.173782	0.859608	1	0.871125	0.942218	0.711656	0.384974	0.451454	0.508508	0.771172	0.770995	1	0.824998	0.73774	0.801929	0.244715	0.562992	0.553253	1	0.983443	0.989176
HUMAN	Q10567-3	AP1B1	Isoform C of AP-1 complex subunit beta-1	0	1	0	2	1	1	M															0.586563	0.653603	0.602722	1	0.599597	0.715058	0.619194	0.625726	0.620323	0.590835											0.595329	0.583481	0.976362	0.946894	1
HUMAN	O43747-2	AP1G1	Isoform 2 of AP-1 complex subunit gamma-1	9	7	6	48	37	34	M							0.107219	0.0899321	0.501975	0.641987	0.639652	0.498485	0.600274	1	0.451561	0.837965	0.488009	0.603467	1	0.582078	0.611814	0.526777	0.809469	0.354202	0.414498	0.444043	0.516559	0.751703	0.872978	0.857301	0.862822	0.780315	1	0.151169	0.375463	0.397566	0.918688	0.909579	0.971189
HUMAN	O75843	AP1G2	AP-1 complex subunit gamma-like 2	0	0	0	0	0	1	M
HUMAN	Q9BXS5	AP1M1	AP-1 complex subunit mu-1	3	5	4	30	31	29	M							0.284253	0.254798	0.407737	0.51173	0.80876	0.835543	0.61498	1	0.543167	0.855315	0.550243	0.712728	0.799098	0.712511	0.683547	0.676469	1	0.52191	0.206527	1	0.723681	0.468839	0.421127	0.51249	0.434282	0.448428	0.519315	0.492074	0.608281	0.634177	0.964558	0.952407	1
HUMAN	P61966	AP1S1	AP-1 complex subunit sigma-1A	0	0	0	9	10	6	M																																			0.31398	0.360341	0.784648	0.853609	0.912377
HUMAN	P56377	AP1S2	AP-1 complex subunit sigma-2	0	0	0	3	6	5	M																																			0.516378	0.547638	0.85528	0.822689	1
HUMAN	O95782-2	AP2A1	Isoform B of AP-2 complex subunit alpha-1	5	6	4	87	80	76	M	PM						0.330572	0.328964	0.641212	0.791542	1	0.691981	0.774719	0.989344	0.649076	0.841817	0.734761	0.817039	0.662743	0.852409	0.850714	0.785882	1	0.559995	0.598992	0.620006	0.684955	0.74102	0.689559	0.941217	0.820764	0.691679	1	0.416401	0.948609	0.87909	0.949939	0.976073	0.908204
HUMAN	O94973-2	AP2A2	Isoform 2 of AP-2 complex subunit alpha-2	0	1	3	30	39	32	M	PM														0.719636	0.694951	0.794467	0.786473	0.225272	0.743486	0.862618	0.741251	1	0.518533	0.635727	1	0.851574	0.811602	0.755081	0.975728	0.756203	0.76735	0.851729	0.739053	0.824062	0.799722	0.982474	0.976647	0.891937
HUMAN	O94973	AP2A2	AP-2 complex subunit alpha-2	0	0	0	2	2	3	M	PM																																		0.747515	0.726751	0.989396	1	0.859766
HUMAN	P63010-2	AP2B1	Isoform 2 of AP-2 complex subunit beta	12	17	12	80	87	73	M	PM						0.32122	0.309965	0.637335	0.712698	0.939257	1	0.833618	0.95803	0.624977	1	0.648628	0.763301	0.8292	0.739764	0.855477	0.790272	0.971341	0.573374	0.513547	0.532452	0.5709	0.770139	0.741739	1	0.738336	0.634364	0.795985	0.255231	0.749149	0.756065	0.933631	0.973871	0.930366
HUMAN	Q96CW1-2	AP2M1	Isoform 2 of AP-2 complex subunit mu	4	2	4	40	50	49	M	PM						0.281585	0.255033	0.351748	0.413771	0.648343	1	0.582634	0.432223	0.745056	1	0.818854	0.808058	0.966672	0.796755	0.731461	0.764225	0.665889	0.543072	0.558383	0.579918	0.610983	0.677242	0.60916	1	0.614121	0.587359	0.908372	0.352977	0.811886	0.809869	0.979572	1	0.944622
HUMAN	P53680	AP2S1	AP-2 complex subunit sigma	0	0	1	8	6	11	M	PM																								0.586638	0.489544	0.489212	0.765136	0.751782	0.901993	0.714609	0.718047	1	0.43199	0.868903	0.822329	1	0.993284	0.901537
HUMAN	O00203	AP3B1	AP-3 complex subunit beta-1	1	1	2	45	37	38	M							0.759223	0.771762	0.914597	1	0.939254	0.744296	0.821686	0.950637	0.864981	0.579981	0.675313	0.544303	0.196021	0.59642	0.665368	0.720525	0.28834	1	0.801166	0.876622	0.802123	0.834273	0.799171	1	0.520506	0.541523	0.676896	0.3792	0.963589	1	0.509501	0.549613	0.52711
HUMAN	O14617-5	AP3D1	Isoform 5 of AP-3 complex subunit delta-1	9	4	8	33	28	28	M							0.23848	0.262972	0.48176	0.504799	0.775425	0.597721	0.508389	1	0.33573	0.877733	0.445216	0.568912	0.651753	0.522558	0.866683	0.573624	1	0.617568	0.637942	0.64806	0.644929	0.790216	0.716353	1	0.602247	0.436088	0.550155	0.24129	0.972631	1	0.547213	0.593888	0.56392
HUMAN	Q9Y2T2	AP3M1	AP-3 complex subunit mu-1	2	4	4	11	13	18	M							0.886168	1	0.848694	0.842626	0.917286	0.940807	0.986214	0.766683	0.659365	1	0.728554	0.708045	0.780382	0.758507	0.774946	0.726862	0.861127	0.801269	0.907561	0.991536	0.852807	0.990483	0.942216	1	0.66671	0.686214	0.823814	0.682378	0.981966	1	0.567998	0.619586	0.613879
HUMAN	P53677	AP3M2	AP-3 complex subunit mu-2	0	0	1	6	5	6	M																									0.720732	1	0.696968	0.990834	0.913508	0.995726	0.559974	0.53408	0.527643	0.496537	0.900555	1	0.494154	0.546427	0.503768
HUMAN	Q92572	AP3S1	AP-3 complex subunit sigma-1	0	0	0	10	5	11	M																																			0.983117	1	0.633776	0.678758	0.624674
HUMAN	Q9Y6B7	AP4B1	AP-4 complex subunit beta-1	1	1	0	3	1	0	M							0.0545102	0.0828187	0.623621	0.62236	0.535297	0.442963	0.554708	1	0.611178	0.881451	0.64578	0.879975	0.349974	0.723993	0.848536	0.734976	1	0.661412											0.757695	0.696751	1	0.858362	0.841287
HUMAN	Q9UPM8	AP4E1	AP-4 complex subunit epsilon-1	0	0	0	3	2	0	M																																			0.906553	1	0.742868	0.722566	0.839443
HUMAN	O00189	AP4M1	AP-4 complex subunit mu-1	0	0	0	0	1	0	M
HUMAN	O14727-4	APAF1	Isoform 4 of Apoptotic protease-activating factor 1	0	0	0	1	0	0	M					Nuc																														0.767111	1	0.353411	0.385871	0.524953
HUMAN	Q02410	APBA1	Amyloid beta A4 precursor protein-binding family A member 1	0	0	0	4	2	4	M	PM				Nuc																														0.946836	1	0.79374	0.751583	0.730761
HUMAN	Q99767	APBA2	Amyloid beta A4 precursor protein-binding family A member 2	0	0	0	1	1	0	M	PM																																		0.419413	0.488442	0.731564	0.793391	0.840244
HUMAN	O00213-2	APBB1	Isoform 2 of Amyloid beta A4 precursor protein-binding family B member 1	0	0	0	3	2	1	M	PM				Nuc																														0.475811	0.529702	0.603216	0.614011	1
HUMAN	Q92870	APBB2	Amyloid beta A4 precursor protein-binding family B member 2	0	0	0	5	3	1	M					Nuc																														0.487032	0.482246	0.62888	0.633308	1
HUMAN	P25054	APC	Adenomatous polyposis coli protein	0	1	0	4	5	3	M	PM				Nuc										0.481433	1	0.486832	0.552293	0.385226	0.720675	0.707375	0.624576	0.999248	0.468322											0.346449	0.363132	0.837098	0.853124	0.803425
HUMAN	Q8J025-2	APCDD1	Isoform 2 of Protein APCDD1	17	15	17	0	0	2	M	PM	IPM					0.939734	1	0.683868	0.721003	0.665044	0.372266	0.534743	0.271263	1	0.613578	0.849707	0.807075	0.901676	0.736518	0.673843	0.682473	0.442391	0.453369	0.843284	0.764717	0.803473	0.728466	0.710875	0.736599	0.579995	0.589224	0.574686	1
HUMAN	P13798	APEH	Acylamino-acid-releasing enzyme	0	0	0	15	9	7	M																																			0.971083	1	0.352903	0.352708	0.422695
HUMAN	P27695	APEX1	DNA-(apurinic or apyrimidinic site) lyase	0	0	0	24	17	14	M																																			1	0.996801	0.418146	0.361995	0.472607
HUMAN	Q8WW43	APH1B	Gamma-secretase subunit APH-1B	0	0	0	0	2	1	M	PM
HUMAN	Q9BZZ5-2	API5	Isoform 2 of Apoptosis inhibitor 5	2	3	5	38	40	31								0.530632	0.377878	0.491171	0.608731	0.813035	0.614698	0.52926	1	0.628572	1	0.576511	0.700233	0.920244	0.707137	0.879715	0.68173	0.877269	0.466961	0.605573	0.699589	0.717384	0.872103	0.890708	1	0.592939	0.648336	0.549494	0.250652	0.808559	0.792702	0.96705	0.893125	1
HUMAN	Q96GX9	APIP	Probable methylthioribulose-1-phosphate dehydratase	0	0	0	3	1	2																																				0.910111	1	0.242741	0.197527	0.240791
HUMAN	Q06481-3	APLP2	Isoform 3 of Amyloid-like protein 2	3	10	6	10	13	8	M	PM				Nuc		0.255193	0.27928	0.607632	0.568424	1	0.562508	0.4921	0.513116	0.825704	0.745506	0.842013	0.767344	0.772772	0.99387	0.75475	1	0.759562	0.600618	0.654641	0.769314	0.548919	0.584237	0.770432	0.827756	0.798838	0.951071	1	0.648554	0.361302	0.362258	0.771247	0.76001	1
HUMAN	Q15847	APM2	Adipose most abundant gene transcript 2 protein	0	0	0	2	2	2	M					Nuc																														0.964101	1	0.203737	0.215603	0.231909
HUMAN	Q9HDC9	APMAP	Adipocyte plasma membrane-associated protein	22	16	19	29	35	35	M			CS				0.156242	0.151989	0.570965	0.564849	0.828379	0.604059	0.630997	1	0.663163	0.968342	0.759209	0.851703	0.682335	0.816783	0.846758	0.754109	1	0.853709	0.526746	0.577599	0.626644	0.746677	0.71656	0.923651	0.738151	0.759796	1	0.2604	0.859064	0.758472	1	0.967006	0.865019
HUMAN	P02647	APOA1	Apolipoprotein A-I	0	1	1	0	1	2	M	PM			XC	Nuc										0.629317	0.577378	0.717802	0.760846	0.546754	0.626214	0.558317	0.452504	0.325525	1	0.622187	1	0.742749	0.736343	0.856445	0.643403	0.38927	0.369295	0.447931	0.740634
HUMAN	Q8NCW5	APOA1BP	Apolipoprotein A-I-binding protein	0	0	0	8	10	8	M				XC																															0.918218	1	0.933803	0.881562	0.961692
HUMAN	P04114	APOB	Apolipoprotein B-100	1	0	3	5	2	6	M	PM			XC			0.887958	1	0.47689	0.540193	0.848839	0.49207	0.715598	0.790444											0.627489	0.78815	0.483014	0.450009	0.602207	0.464497	0.36562	0.427532	0.585118	1	1	0.967122	0.205217	0.207731	0.281377
HUMAN	Q9NRW3	APOBEC3C	Probable DNA dC->dU-editing enzyme APOBEC-3C	0	0	0	5	4	2	M					Nuc																														0.995849	1	0.403657	0.415417	0.345612
HUMAN	Q8IUX4	APOBEC3F	DNA dC->dU-editing enzyme APOBEC-3F	0	0	0	1	2	1	M																																			1	0.868737	0.321892	0.503295	0.462417
HUMAN	P02656	APOC3	Apolipoprotein C-III	2	2	3	0	1	0	M				XC			0.296558	0.46511	0.639361	0.528692	0.428457	1	0.689859	0.504871	0.703899	0.458456	1	0.62617	0.611022	0.611327	0.536778	0.450042	0.499521	0.680188	0.266593	0.300919	0.391234	0.525406	0.526909	0.757247	0.484032	0.637064	1	0.432716
HUMAN	P05090	APOD	Apolipoprotein D	0	0	0	1	1	3	M				XC																															0.446692	0.622446	0.554578	0.635773	0.775803
HUMAN	P02649	APOE	Apolipoprotein E	2	4	5	16	17	13	M	PM			XC			0.639368	0.759617	0.970669	0.864402	0.823125	0.81886	1	0.869249	0.808969	0.637266	0.964105	0.768273	0.550158	0.740104	0.691559	0.644393	0.709444	1	0.796603	1	0.8466	0.761996	0.988919	0.800287	0.596931	0.76157	0.737478	0.751853	0.0919399	0.0831772	0.718799	0.751043	0.629775
HUMAN	P02749	APOH	Beta-2-glycoprotein 1	4	4	7	0	1	1				CS	XC			0.0628946	0.0972834	0.517264	0.540269	0.675062	1	0.912441	0.989608	0.348735	0.224311	0.411512	0.339166	0.350641	0.316923	0.240421	0.270981	0.497823	1	0.503996	0.431677	0.636905	0.527627	0.500584	0.659051	0.491977	0.638915	1	0.157379
HUMAN	Q9BQE5	APOL2	Apolipoprotein L2	1	0	1	4	5	5	M				XC			0.30463	0.293529	0.6416	0.642517	0.74	0.680229	0.590971	1											0.946596	0.979221	0.957396	0.786685	1	0.863783	0.656973	0.677001	0.600917	0.313595	0.813509	0.753062	0.922237	0.950387	0.688602
HUMAN	Q9BUR5	APOO	Apolipoprotein O	0	0	0	4	8	4	M				XC																															0.379634	0.315361	0.986981	0.932057	0.95593
HUMAN	Q6UXV4	APOOL	Apolipoprotein O-like	5	3	4	19	27	14	M				XC			0.284488	0.242871	0.590383	0.585348	0.720243	0.846955	0.720932	1	0.640245	0.808676	0.682316	0.72722	0.802179	0.759952	0.737585	0.723728	1	0.572262	0.44357	0.493912	0.488224	0.624514	0.650866	0.686911	0.749597	0.803722	1	0.35752	0.673416	0.621378	0.95626	0.944121	0.967634
HUMAN	P05067-7	APP	Isoform L-APP733 of Amyloid beta A4 protein	7	5	10	13	12	12	M	PM	IPM	CS	XC			1	0.990083	0.527575	0.52843	0.873326	0.567237	0.582286	0.748186	0.699663	0.561871	0.698996	0.622822	0.530371	0.789181	0.64418	0.780242	1	0.730101	0.948496	1	0.706982	0.450165	0.648571	0.73422	0.447778	0.532682	0.814563	0.927661	1	0.961243	0.569046	0.554691	0.91875
HUMAN	P05067	APP	Amyloid beta A4 protein	0	0	1	1	2	2	M	PM	IPM	CS	XC																					0.538244	0.60093	0.632851	0.749539	0.795914	0.994936	0.763068	0.767646	1	0.296797	1	0.991816	0.402495	0.567074	0.586989
HUMAN	Q92624	APPBP2	Amyloid protein-binding protein 2	0	0	0	2	4	2	M					Nuc																														0.379006	0.387657	0.976797	1	0.803449
HUMAN	Q9UKG1	APPL1	DCC-interacting protein 13-alpha	0	0	1	3	1	4	M					Nuc																				0.477868	0.592243	0.635365	0.941756	1	0.997887	0.566477	0.652692	0.760863	0.409873	1	0.933796	0.423162	0.383237	0.451441
HUMAN	Q8NEU8	APPL2	DCC-interacting protein 13-beta	0	0	1	22	9	29	M					Nuc																				0.745641	0.647069	0.744306	0.844571	1	0.946552	0.823688	0.897651	0.904482	0.429373	1	0.978264	0.222248	0.216088	0.256308
HUMAN	Q6UW56-2	APR-3	Isoform 2 of Apoptosis-related protein 3	1	1	1	4	1	1	M	PM						0.739256	0.969675	0.899043	0.825747	1	0.660231	0.656018	0.836389	0.824879	0.914056	0.883949	0.877361	0.661517	0.783798	0.940746	0.925396	1	0.727024	0.835875	0.752493	0.715066	0.853261	1	0.909879	0.781158	0.807102	0.777702	0.518231	0.914714	0.914917	1	0.960653	0.973117
HUMAN	P07741	APRT	Adenine phosphoribosyltransferase	0	0	0	6	10	5	M					Nuc																														0.989387	1	0.359534	0.328261	0.406897
HUMAN	Q7Z2E3-7	APTX	Isoform 7 of Aprataxin	0	0	0	6	3	6	M																																			1	0.930971	0.983771	0.975348	0.867973
HUMAN	O60306	AQR	Intron-binding protein aquarius	1	4	1	34	40	30								0.279202	0.266878	0.653188	0.792273	0.896293	0.61192	0.750578	1	0.593833	1	0.616161	0.736354	0.579449	0.806269	0.794247	0.641965	0.870793	0.505728	0.517379	0.553164	0.745617	0.726295	0.685733	1	0.793441	0.695633	0.490425	0.252494	0.377789	0.395083	0.983947	0.994894	0.887261
HUMAN	Q96P48-1	ARAP1	Isoform 1 of Arf-GAP with Rho-GAP domain, ANK repeat and PH domain-containing protein 1	0	0	0	6	7	4	M	PM																																		0.9597	1	0.554785	0.532253	0.570566
HUMAN	Q8WWN8	ARAP3	Arf-GAP with Rho-GAP domain, ANK repeat and PH domain-containing protein 3	0	0	0	0	1	0	M	PM
HUMAN	P48444	ARCN1	Coatomer subunit delta	10	8	5	50	50	49	M							0.336652	0.250115	0.708518	0.822929	0.99688	1	0.905764	0.873177	0.705127	0.869846	0.682725	0.729778	0.502475	0.695016	0.914583	0.730747	0.66467	1	0.594496	0.667655	0.594211	0.812147	0.962658	1	0.837866	0.824715	0.912901	0.211401	0.748189	0.776567	0.693167	0.695902	0.703467
HUMAN	P84077	ARF1	ADP-ribosylation factor 1	5	4	4	9	13	15	M	PM						0.217401	0.19313	0.521969	0.515999	0.648391	0.997695	0.61404	1	0.463791	1	0.556351	0.675905	0.874919	0.758241	0.812766	0.70785	0.996451	0.602906	0.613116	0.726831	0.668437	0.869532	0.841482	0.918218	0.849347	0.886066	1	0.310223	0.980846	0.937095	1	0.995635	0.887487
HUMAN	P18085	ARF4	ADP-ribosylation factor 4	3	7	4	19	15	17	M	PM						0.240805	0.208564	0.612588	0.537784	0.790043	0.486158	0.542589	1	0.529021	1	0.565071	0.724519	0.501378	0.669228	0.873703	0.713804	0.997096	0.730773	0.764223	0.842619	0.79485	0.937658	0.995092	1	0.824611	0.695519	0.805756	0.332434	0.990609	1	0.889368	0.879538	0.677353
HUMAN	P84085	ARF5	ADP-ribosylation factor 5	2	2	0	4	7	7	M	PM						0.349296	0.385626	0.498164	0.452337	0.703028	1	0.501003	0.860914	0.510736	1	0.487635	0.68638	0.717146	0.676054	0.768962	0.731013	0.890023	0.398035											0.561621	0.592788	0.872539	0.758491	0.820779
HUMAN	P62330	ARF6	ADP-ribosylation factor 6	0	1	1	11	13	11	M	PM														0.516958	0.835961	0.486478	0.675593	1	0.693796	0.657692	0.656669	0.734331	0.571545	0.902685	1	0.941461	0.844619	0.871879	0.799636	0.756112	0.751875	0.747816	0.448736	1	0.898627	0.806844	0.724677	0.500781
HUMAN	Q8N6T3-2	ARFGAP1	Isoform 2 of ADP-ribosylation factor GTPase-activating protein 1	0	3	2	18	16	17	M	PM														0.604817	0.951462	0.653627	0.680271	0.940308	0.633676	1	0.657186	0.912879	0.456681	0.844542	1	0.718539	0.784253	0.704273	0.756054	0.467777	0.392062	0.429249	0.401743	0.800393	0.858614	0.655484	0.627379	0.632159
HUMAN	Q8N6H7	ARFGAP2	ADP-ribosylation factor GTPase-activating protein 2	0	0	0	7	6	4	M																																			0.926772	1	0.355618	0.396608	0.456328
HUMAN	Q9NP61	ARFGAP3	ADP-ribosylation factor GTPase-activating protein 3	0	0	0	16	9	11	M																																			0.869536	1	0.298202	0.312035	0.300406
HUMAN	Q9Y6D6	ARFGEF1	Brefeldin A-inhibited guanine nucleotide-exchange protein 1	0	2	0	10	8	10	M															0.675987	0.777091	0.540259	0.557984	0.748141	0.571199	0.879022	0.548532	1	0.458075											0.86057	0.87809	0.634037	0.554234	0.749347
HUMAN	Q9Y6D5	ARFGEF2	Brefeldin A-inhibited guanine nucleotide-exchange protein 2	0	0	0	6	10	1	M																																			0.854184	0.946784	0.643711	0.642873	0.812486
HUMAN	Q5TH69	ARFGEF3	Brefeldin A-inhibited guanine nucleotide-exchange protein 3	0	1	0	1	2	1	M															0.448585	0.9833	0.549493	0.734128	0.557225	0.778557	0.731144	0.771213	1	0.751859											0.123644	0.0819732	0.813486	0.666288	0.976976
HUMAN	P53367	ARFIP1	Arfaptin-1	0	1	0	10	14	5	M															0.422494	0.896082	0.577386	0.615156	0.489217	0.512881	0.769831	0.573411	1	0.580058											0.886529	1	0.604981	0.607486	0.649532
HUMAN	P53365	ARFIP2	Arfaptin-2	0	0	0	3	2	6	M	PM																																		0.9238	0.922895	0.933018	0.918252	0.850942
HUMAN	Q13795	ARFRP1	ADP-ribosylation factor-related protein 1	0	0	0	10	11	3	M																																			0.39394	0.39484	0.932538	1	0.860327
HUMAN	P78540	ARG2	Arginase-2, mitochondrial	0	0	0	14	22	6	M																																			0.0463572	0.0446087	1	0.959849	0.77184
HUMAN	Q9NWB6	ARGLU1	Arginine and glutamate-rich protein 1	2	2	2	6	8	8	M					Nuc		0.380815	0.335156	0.641877	0.603886	0.959982	0.795047	0.525717	1	0.505277	0.823509	0.500149	0.506374	0.379913	0.454368	1	0.632233	0.925288	0.486566	0.647394	0.722356	0.714158	0.842178	0.876114	1	0.684048	0.62754	0.79284	0.204626	0.615707	0.63457	0.90876	0.951609	1
HUMAN	Q07960	ARHGAP1	Rho GTPase-activating protein 1	0	5	0	23	31	17	M	PM														0.291819	0.936502	0.381594	0.522491	0.52957	0.521333	0.802721	0.506208	1	0.582935											0.83912	0.813988	0.793644	0.892481	0.778584
HUMAN	A1A4S6	ARHGAP10	Rho GTPase-activating protein 10	0	0	0	13	14	4	M	PM																																		1	0.99731	0.494364	0.479583	0.608531
HUMAN	Q8IWW6-2	ARHGAP12	Isoform 2 of Rho GTPase-activating protein 12	0	0	0	4	5	2																																				0.834901	0.845052	0.874758	0.804647	0.698372
HUMAN	Q68EM7-2	ARHGAP17	Isoform 2 of Rho GTPase-activating protein 17	0	0	0	7	9	4	M																																			0.968094	1	0.370068	0.328234	0.361825
HUMAN	Q8N392-2	ARHGAP18	Isoform 2 of Rho GTPase-activating protein 18	0	0	0	5	0	1																																				0.938831	1	0.256215	0.239284	0.271302
HUMAN	Q5T5U3	ARHGAP21	Rho GTPase-activating protein 21	0	0	0	2	4	3	M																																			0.979993	1	0.720264	0.705277	0.671313
HUMAN	Q9P227	ARHGAP23	Rho GTPase-activating protein 23	0	0	0	5	4	1																																				0.552526	0.575079	0.841498	0.885271	0.915958
HUMAN	Q9UNA1-2	ARHGAP26	Isoform 2 of Rho GTPase-activating protein 26	1	0	0	1	2	0	M							0.738354	0.707758	0.513903	0.53276	0.457385	1	0.601456	0.589023																					0.796347	0.948165	0.916407	0.82725	0.946038
HUMAN	Q6ZUM4-3	ARHGAP27	Isoform 3 of Rho GTPase-activating protein 27	0	0	0	0	1	0	M
HUMAN	Q52LW3	ARHGAP29	Rho GTPase-activating protein 29	0	0	0	2	0	2																																				0.753714	1	0.127653	0.137967	0.134985
HUMAN	Q2M1Z3	ARHGAP31	Rho GTPase-activating protein 31	0	0	0	3	1	1																																				0.945637	1	0.555454	0.611139	0.694096
HUMAN	Q9NRY4-2	ARHGAP35	Isoform 2 of Rho GTPase-activating protein 35	0	0	0	1	0	0	M					Nuc																														0.861544	1	0.0299227	0.0303858	0.000605815
HUMAN	A6NI28	ARHGAP42	Rho GTPase-activating protein 42	0	0	0	2	4	2																																				0.400754	0.413523	0.63803	1	0.727313
HUMAN	Q13017-2	ARHGAP5	Isoform 2 of Rho GTPase-activating protein 5	0	0	0	2	0	1	M																																			0.884845	1	0.248027	0.253171	0.220146
HUMAN	P52565	ARHGDIA	Rho GDP-dissociation inhibitor 1	2	3	0	11	10	12	M	PM						0.219396	0.178239	0.273776	0.300134	0.570308	1	0.474115	0.856782	0.384613	0.8597	0.46948	0.596903	0.790482	0.712859	0.700113	0.710346	1	0.683535											0.931878	1	0.30119	0.319898	0.516624
HUMAN	P52566	ARHGDIB	Rho GDP-dissociation inhibitor 2	0	0	0	1	0	0	M																																			0.860404	1	0.200779	0.192865	0.216121
HUMAN	Q92888-2	ARHGEF1	Isoform 2 of Rho guanine nucleotide exchange factor 1	0	0	0	18	17	18	M	PM																																		0.935374	1	0.502086	0.508036	0.607255
HUMAN	O15013-4	ARHGEF10	Isoform 4 of Rho guanine nucleotide exchange factor 10	0	0	0	3	1	2	M																																			0.902623	1	0.291733	0.271493	0.286259
HUMAN	O15085	ARHGEF11	Rho guanine nucleotide exchange factor 11	0	0	0	2	1	4	M																																			0.893183	1	0.464288	0.461818	0.533089
HUMAN	Q9NZN5-2	ARHGEF12	Isoform 2 of Rho guanine nucleotide exchange factor 12	0	1	0	1	2	5	M															0.87248	0.551224	0.609349	0.720454	0.477456	1	0.292766	0.859235	0.497294	0.277595											0.839529	1	0.208808	0.26396	0.305797
HUMAN	Q96PE2	ARHGEF17	Rho guanine nucleotide exchange factor 17	1	0	0	5	2	5								0.184475	0.178277	0.187168	0.217402	0.0908699	1	0.360112	0.0884668																					0.930523	1	0.384583	0.41062	0.364842
HUMAN	Q6ZSZ5-2	ARHGEF18	Isoform 2 of Rho guanine nucleotide exchange factor 18	0	0	0	5	0	0	M	PM																																		0.959435	1	0.445657	0.447668	0.517079
HUMAN	Q92974-2	ARHGEF2	Isoform 2 of Rho guanine nucleotide exchange factor 2	0	1	0	30	29	24	M	PM														0.547215	0.852604	0.496381	0.706803	0.892391	0.716889	0.812336	0.770044	1	0.368146											0.970098	1	0.634357	0.644759	0.570175
HUMAN	Q8TER5-3	ARHGEF40	Isoform 3 of Rho guanine nucleotide exchange factor 40	0	0	0	11	8	7																																				1	0.991552	0.935783	0.923955	0.867619
HUMAN	Q15052-2	ARHGEF6	Isoform 2 of Rho guanine nucleotide exchange factor 6	0	0	1	1	0	2																										0.941891	1	0.788262	0.684978	0.49086	0.597399	0.375006	0.301932	0.316973	0.658961	0.830346	1	0.461541	0.514605	0.36334
HUMAN	Q14155-1	ARHGEF7	Isoform 1 of Rho guanine nucleotide exchange factor 7	0	0	0	17	16	24																																				0.938523	1	0.647045	0.679188	0.638056
HUMAN	O14497	ARID1A	AT-rich interactive domain-containing protein 1A	1	4	0	36	40	24								0.141902	0.0968194	0.342275	0.407354	0.671498	1	0.501955	0.699069	0.3401	1	0.464142	0.546145	0.71243	0.522867	0.924768	0.574494	0.87146	0.440291											0.405636	0.401955	0.963945	0.943668	0.937546
HUMAN	Q8NFD5-2	ARID1B	Isoform 2 of AT-rich interactive domain-containing protein 1B	0	1	0	25	21	16																0.408303	0.997304	0.527488	0.512386	0.74681	0.552471	1	0.561441	0.784698	0.30269											0.451526	0.458349	0.944585	0.978119	0.964903
HUMAN	Q68CP9-3	ARID2	Isoform 3 of AT-rich interactive domain-containing protein 2	0	0	1	24	23	15	M					Nuc																				0.302836	0.291458	0.352184	0.42793	0.569457	0.482969	0.752954	1	0.618127	0.188687	0.399981	0.399178	1	0.999963	0.936498
HUMAN	Q99856	ARID3A	AT-rich interactive domain-containing protein 3A	0	0	0	2	2	0	M					Nuc																														0.588735	0.663134	0.720466	0.7167	0.970167
HUMAN	Q8IVW6-3	ARID3B	Isoform 3 of AT-rich interactive domain-containing protein 3B	0	0	0	2	4	0	M					Nuc																														0.0594174	0.0738762	0.855227	0.723951	0.893211
HUMAN	P29374-2	ARID4A	Isoform II of AT-rich interactive domain-containing protein 4A	0	0	0	15	14	12																																				0.351998	0.336587	0.985655	1	0.933776
HUMAN	Q4LE39-2	ARID4B	Isoform 2 of AT-rich interactive domain-containing protein 4B	0	0	0	2	0	3	M					Nuc																														1	0.965838	0.85021	0.874836	0.692248
HUMAN	Q14865-2	ARID5B	Isoform 2 of AT-rich interactive domain-containing protein 5B	0	0	0	3	4	0	M					Nuc																														1	0.941359	0.434544	0.412594	0.32429
HUMAN	Q9Y4X5	ARIH1	E3 ubiquitin-protein ligase ARIH1	0	0	0	10	5	10																																				0.880782	1	0.381573	0.391878	0.393942
HUMAN	O95376	ARIH2	E3 ubiquitin-protein ligase ARIH2	0	0	0	1	0	1	M					Nuc																														0.859369	1	0.531255	0.510427	0.667485
HUMAN	P40616	ARL1	ADP-ribosylation factor-like protein 1	1	1	1	10	14	12	M							0.377898	0.278382	0.749461	0.652499	0.751399	1	0.761051	0.814518	0.787433	0.918541	0.865628	0.795884	0.446129	1	0.925513	0.768531	0.887346	0.717895	0.65831	0.67381	0.781153	0.849464	0.900417	0.952856	1	0.958707	0.963217	0.423064	0.564168	0.570025	0.835933	0.779079	0.628726
HUMAN	Q8N8L6	ARL10	ADP-ribosylation factor-like protein 10	0	0	0	1	0	0																																				0.557132	0.624444	0.981305	1	0.953911
HUMAN	Q9NXU5	ARL15	ADP-ribosylation factor-like protein 15	0	0	0	7	7	6																																				0.60231	0.580962	0.903666	1	0.78922
HUMAN	P36404	ARL2	ADP-ribosylation factor-like protein 2	0	0	0	10	9	9	M	PM				Nuc																														0.956633	1	0.936364	0.924738	0.893672
HUMAN	P36405	ARL3	ADP-ribosylation factor-like protein 3	0	0	0	10	9	8	M	PM				Nuc																														0.864177	1	0.348958	0.348092	0.421551
HUMAN	Q96KC2	ARL5B	ADP-ribosylation factor-like protein 5B	0	1	0	2	2	1																0.867178	0.946466	0.928593	0.737721	1	0.935293	0.718958	0.735605	0.886587	0.727953											0.318711	0.325392	1	0.925494	0.781319
HUMAN	Q15041	ARL6IP1	ADP-ribosylation factor-like protein 6-interacting protein 1	1	3	2	3	5	1	M							0.21844	0.255802	0.454348	0.469204	0.572702	0.291556	0.30763	1	0.574241	0.384927	0.528279	0.492949	0.39805	0.49864	0.455783	0.516643	1	0.38862	0.542878	0.420105	0.526905	0.656464	0.757329	0.795746	0.998071	0.950935	1	0.317749	0.37267	0.361256	0.837759	0.902583	0.90605
HUMAN	Q66PJ3-2	ARL6IP4	Isoform 2 of ADP-ribosylation factor-like protein 6-interacting protein 4	3	3	4	3	3	4	M					Nuc		0.131404	0.0840089	0.843798	0.620583	0.964001	1	0.441994	0.830036	0.513095	0.996156	0.802494	0.587911	0.448535	0.553893	0.923501	0.633635	0.626942	1	0.514706	0.531915	0.555992	0.85919	0.734396	1	0.44314	0.469356	0.634373	0.108273	1	0.998179	0.637942	0.569595	0.738606
HUMAN	O75915	ARL6IP5	PRA1 family protein 3	1	2	1	15	14	16	M							0.346233	0.202881	0.395614	0.515658	0.691816	1	0.762802	0.814588	0.575522	0.909392	0.749953	0.887678	0.665258	0.840009	0.805697	0.761162	1	0.718099	0.504284	0.536209	0.633629	0.648528	0.617962	0.835999	0.642603	0.619042	1	0.54717	0.907927	0.804609	1	0.943417	0.834053
HUMAN	Q8N6S5	ARL6IP6	ADP-ribosylation factor-like protein 6-interacting protein 6	0	0	0	4	2	3	M						ShG																													0.867561	0.912271	0.902175	0.968153	0.89015
HUMAN	Q96BM9	ARL8A	ADP-ribosylation factor-like protein 8A	3	4	1	18	26	27	M							0.264396	0.219642	0.627154	0.615586	0.84781	0.95038	0.839048	1	0.478463	0.869007	0.49117	0.625741	0.81869	0.727043	0.716941	0.760122	1	0.621873	0.800377	0.720733	0.732042	0.843738	1	0.859211	0.701008	0.692965	0.722824	0.235268	0.492406	0.417795	1	0.917523	0.859413
HUMAN	Q9NVJ2	ARL8B	ADP-ribosylation factor-like protein 8B	0	0	0	9	8	7	M																																			0.655958	0.623975	0.865289	0.84834	0.923202
HUMAN	Q9NVT9	ARMC1	Armadillo repeat-containing protein 1	0	1	0	9	10	4	M															0.654879	0.552222	0.894774	0.588859	0.414607	0.742519	0.630085	0.619225	0.439197	1											0.570941	0.572266	0.933183	1	0.858976
HUMAN	Q8N2F6-2	ARMC10	Isoform 2 of Armadillo repeat-containing protein 10	1	1	1	6	6	9	M							0.410425	0.395071	0.708961	0.677478	0.779447	1	0.792765	0.672967	0.703647	0.754796	0.592889	0.686672	1	0.71155	0.697602	0.651358	0.680083	0.535721	0.719411	0.713625	0.88621	0.899444	0.92199	0.950068	0.983571	1	0.990845	0.551614	0.774419	0.725032	0.992424	0.988231	1
HUMAN	Q6NXE6-2	ARMC6	Isoform 2 of Armadillo repeat-containing protein 6	0	0	0	4	2	1																																				0.93647	1	0.631623	0.651551	0.781484
HUMAN	Q8IUR7	ARMC8	Armadillo repeat-containing protein 8	1	1	2	20	21	20								0.140603	0.139372	0.381003	0.385222	0.528744	0.617368	0.422576	1	0.419101	0.746356	0.3528	0.421463	0.694852	0.525655	0.672046	0.439356	1	0.241219	0.487182	0.512041	0.595011	0.879966	0.840983	1	0.828457	0.812044	0.741182	0.420204	0.760833	0.737412	1	0.941853	0.928905
HUMAN	Q9P291	ARMCX1	Armadillo repeat-containing X-linked protein 1	1	0	0	8	6	8	M						ShG	0.63775	0.671767	0.724949	0.874944	0.607344	1	0.765717	0.783354																					0.980178	1	0.817186	0.775239	0.511911
HUMAN	Q7L311	ARMCX2	Armadillo repeat-containing X-linked protein 2	0	0	0	11	14	14	M						ShG																													1	0.998944	0.835104	0.71913	0.585379
HUMAN	Q9UH62	ARMCX3	Armadillo repeat-containing X-linked protein 3	2	3	3	29	22	24	M							0.494606	0.415054	0.93319	0.917882	0.845414	0.946511	0.863848	1	0.730737	1	0.771219	0.862426	0.896367	0.911729	0.983976	0.807569	0.859073	0.861099	0.784194	1	0.816127	0.765524	0.852045	0.721966	0.685058	0.728898	0.614508	0.615135	0.519556	0.476881	1	0.93217	0.74813
HUMAN	P27540-2	ARNT	Isoform 2 of Aryl hydrocarbon receptor nuclear translocator	0	0	0	5	2	3																																				1	0.994843	0.497119	0.486532	0.540225
HUMAN	O00327-1	ARNTL	Isoform BMAL1A of Aryl hydrocarbon receptor nuclear translocator-like protein 1	0	0	0	4	5	2																																				0.284169	0.269498	1	0.992959	0.949429
HUMAN	Q92747	ARPC1A	Actin-related protein 2/3 complex subunit 1A	0	1	1	16	12	14	M															0.486889	0.891487	0.497186	0.61385	1	0.662014	0.673752	0.63607	0.932764	0.442261	0.823074	1	0.780348	0.815463	0.892495	0.944813	0.692699	0.564276	0.661222	0.57624	0.990505	1	0.551635	0.446472	0.533513
HUMAN	O15143	ARPC1B	Actin-related protein 2/3 complex subunit 1B	0	0	0	21	22	19																																				1	0.979396	0.378198	0.333033	0.358856
HUMAN	O15144	ARPC2	Actin-related protein 2/3 complex subunit 2	0	0	1	28	23	27	M	PM																								0.433155	0.616227	0.532605	0.645923	0.613406	1	0.572143	0.585147	0.716278	0.373306	0.98357	1	0.417636	0.353168	0.416735
HUMAN	O15145	ARPC3	Actin-related protein 2/3 complex subunit 3	2	1	1	12	13	10								0.220345	0.218351	0.407516	0.383841	0.534457	0.14057	0.322773	1	0.259974	0.688375	0.443013	0.568624	0.1115	0.411133	0.747935	0.540975	1	0.543768	0.683416	0.718458	0.649572	0.804145	0.699865	1	0.589095	0.527089	0.561078	0.314013	0.983379	1	0.447302	0.366108	0.46505
HUMAN	P59998	ARPC4	Actin-related protein 2/3 complex subunit 4	0	0	0	13	10	14																																				1	0.990408	0.610167	0.593576	0.60847
HUMAN	O15511	ARPC5	Actin-related protein 2/3 complex subunit 5	0	0	0	15	14	13																																				0.935236	1	0.319145	0.270091	0.323632
HUMAN	Q9BPX5	ARPC5L	Actin-related protein 2/3 complex subunit 5-like protein	0	0	0	16	15	19	M																																			0.888792	1	0.769616	0.701742	0.874511
HUMAN	P49407-2	ARRB1	Isoform 1B of Beta-arrestin-1	0	0	0	7	8	4	M	PM				Nuc																														0.757403	0.804364	0.841413	0.805343	0.986472
HUMAN	P32121-3	ARRB2	Isoform 2 of Beta-arrestin-2	1	1	0	8	8	4	M	PM				Nuc		0.479488	0.195635	1	0.942572	0.837252	0.99674	0.745462	0.505185	0.647948	0.808623	0.643398	0.597007	1	0.901543	0.464756	0.717963	0.479588	0.506742											0.261438	0.274284	0.801383	0.847007	0.865442
HUMAN	Q8N5I2	ARRDC1	Arrestin domain-containing protein 1	0	0	0	1	0	2																																				0.931377	1	0.821667	0.883059	0.86631
HUMAN	Q96B67	ARRDC3	Arrestin domain-containing protein 3	0	0	0	0	2	0
HUMAN	Q8NCT1	ARRDC4	Arrestin domain-containing protein 4	0	0	0	0	0	1
HUMAN	P15289	ARSA	Arylsulfatase A	0	0	0	9	6	12	M																																			0.872283	0.763217	0.861022	0.945844	0.879769
HUMAN	P15848	ARSB	Arylsulfatase B	1	1	1	19	15	16	M							0.119163	0.112428	0.328928	0.39796	0.450352	0.667293	0.477005	1	0.506279	0.542726	0.472322	0.406975	0.843017	0.768693	0.514447	0.653667	1	0.435236	0.342749	0.374978	0.472482	0.542362	0.464861	0.796951	0.638498	0.683471	1	0.152636	0.747017	0.728224	1	0.993138	0.842672
HUMAN	P51689	ARSD	Arylsulfatase D	0	1	0	1	2	0	M															0.531184	1	0.592283	0.745414	0.980706	0.790396	0.810944	0.732761	0.985259	0.638687											0.922677	0.952355	0.885694	1	0.717709
HUMAN	Q6UWY0	ARSK	Arylsulfatase K	0	0	0	3	5	2	M				XC																															1	0.941095	0.759334	0.7574	0.753974
HUMAN	Q9H2C2	ARV1	Protein ARV1	0	2	0	0	0	0	M						ShG									0.653468	0.672454	0.67548	0.746941	0.288728	0.660543	0.763844	0.616065	1	0.496757
HUMAN	O00192-2	ARVCF	Isoform Short of Armadillo repeat protein deleted in velo-cardio-facial syndrome	0	0	0	1	3	2	M	PM				Nuc																														0.305882	0.314216	0.406929	0.421091	0.533966
HUMAN	Q13510-2	ASAH1	Isoform 2 of Acid ceramidase	4	2	4	26	30	32	M							0.106724	0.0717658	0.330451	0.316594	0.55018	0.643094	0.392438	1	0.259588	0.483411	0.364549	0.322553	0.338366	0.374023	0.441786	0.367332	1	0.207542	0.246289	0.290664	0.378643	0.602501	0.607304	0.770386	0.639878	0.676397	1	0.0922044	0.595039	0.514452	0.961118	0.956232	0.852958
HUMAN	Q9ULH1-2	ASAP1	Isoform 1 of Arf-GAP with SH3 domain, ANK repeat and PH domain-containing protein 1	0	0	0	14	7	9	M																																			0.930573	1	0.529108	0.577394	0.599874
HUMAN	O43150-2	ASAP2	Isoform 2 of Arf-GAP with SH3 domain, ANK repeat and PH domain-containing protein 2	0	0	0	3	3	2	M	PM																																		0.957724	1	0.593621	0.607054	0.739874
HUMAN	Q8TDY4-2	ASAP3	Isoform 2 of Arf-GAP with SH3 domain, ANK repeat and PH domain-containing protein 3	0	0	0	2	0	0																																				0.806584	0.842434	1	0.899681	0.859972
HUMAN	Q8N9N2-2	ASCC1	Isoform 2 of Activating signal cointegrator 1 complex subunit 1	0	0	0	4	9	6																																				0.918629	0.87838	0.977042	1	0.913982
HUMAN	Q9H1I8	ASCC2	Activating signal cointegrator 1 complex subunit 2	0	0	0	11	12	13																																				0.658564	0.761884	0.836289	0.949073	0.881262
HUMAN	Q8N3C0	ASCC3	Activating signal cointegrator 1 complex subunit 3	1	3	1	50	63	47	M					Nuc		0.992208	1	0.616965	0.907485	0.648736	0.588411	0.792778	0.808061	0.80823	0.80952	0.82364	0.860969	0.677133	0.86351	0.965608	0.758484	1	0.539113	0.74697	0.818635	0.688071	0.950667	0.879989	1	0.671775	0.613083	0.657667	0.60647	0.943848	0.898323	1	0.945273	0.834484
HUMAN	Q9Y294	ASF1A	Histone chaperone ASF1A	0	0	0	4	2	3	M					Nuc																														1	0.841037	0.59272	0.614179	0.682777
HUMAN	Q9UBL3	ASH2L	Set1/Ash2 histone methyltransferase complex subunit ASH2	0	1	0	19	20	18																0.414377	1	0.441297	0.68002	0.805868	0.564595	0.889374	0.635775	0.808398	0.429404											0.605109	0.642449	0.890824	0.853383	1
HUMAN	P04424	ASL	Argininosuccinate lyase	0	0	0	10	5	7																																				0.928921	1	0.332544	0.33725	0.383269
HUMAN	O95671-2	ASMTL	Isoform 2 of N-acetylserotonin O-methyltransferase-like protein	0	0	0	5	2	7																																				0.930022	1	0.257125	0.243911	0.297391
HUMAN	O43681	ASNA1	ATPase ASNA1	1	0	0	22	19	15	M							0.383596	0.389397	0.575264	0.600385	0.938864	1	0.687394	0.801774																					0.960278	1	0.687067	0.732708	0.907096
HUMAN	P08243	ASNS	Asparagine synthetase [glutamine-hydrolyzing]	0	0	0	21	22	12																																				0.994574	1	0.510174	0.508512	0.587746
HUMAN	Q12797	ASPH	Aspartyl/asparaginyl beta-hydroxylase	25	29	27	46	37	33	M	PM						0.228951	0.231788	0.568739	0.573696	1	0.84179	0.65128	0.989258	0.416046	0.997015	0.562622	0.663503	0.547105	0.644325	1	0.655702	0.806433	0.659015	0.809721	0.829283	1	0.705395	0.789612	0.740612	0.540395	0.516659	0.594125	0.235311	0.987501	1	0.529984	0.521383	0.471036
HUMAN	Q9BZE9-2	ASPSCR1	Isoform 2 of Tether containing UBX domain for GLUT4	0	0	0	4	1	8	M	PM																																		1	0.990462	0.529836	0.432401	0.595906
HUMAN	P00966	ASS1	Argininosuccinate synthase	0	0	0	12	7	11																																				0.923385	1	0.209738	0.221997	0.218067
HUMAN	Q76L83-2	ASXL2	Isoform 2 of Putative Polycomb group protein ASXL2	0	0	0	2	4	1	M					Nuc																														0.391671	0.442537	0.70703	0.853106	0.789957
HUMAN	Q8NBU5	ATAD1	ATPase family AAA domain-containing protein 1	1	2	3	15	19	16	M	PM						0.55761	0.402757	0.795146	0.855759	0.668908	1	0.798333	0.815712	0.664103	0.954041	0.635478	1	0.979894	0.732133	0.847745	0.678802	0.675398	0.961417	0.793014	0.818385	0.844276	1	0.920096	0.855636	0.854541	0.805722	0.673941	0.572104	0.719563	0.690792	0.989953	1	0.747468
HUMAN	Q6PL18	ATAD2	ATPase family AAA domain-containing protein 2	0	0	0	20	28	18	M					Nuc																														0.168751	0.157804	0.854838	0.887849	1
HUMAN	Q9ULI0-2	ATAD2B	Isoform 2 of ATPase family AAA domain-containing protein 2B	0	0	0	4	3	0																																				0.345987	0.351582	0.930109	1	0.848406
HUMAN	Q9NVI7-2	ATAD3A	Isoform 2 of ATPase family AAA domain-containing protein 3A	6	4	3	67	70	54	M							0.436136	0.404242	0.627818	0.752875	1	0.819221	0.846189	0.908166	0.462537	0.8974	0.541989	0.652529	1	0.780181	0.704605	0.587782	0.621577	0.485434	0.429178	0.540199	0.525398	0.667353	0.669442	0.835967	0.702775	0.582583	1	0.618434	0.514869	0.526556	1	0.997658	0.981583
HUMAN	Q5T9A4	ATAD3B	ATPase family AAA domain-containing protein 3B	0	0	0	14	19	12	M																																			0.222286	0.233726	0.951341	1	0.898796
HUMAN	O95260-2	ATE1	Isoform ATE1-2 of Arginyl-tRNA--protein transferase 1	0	0	0	6	2	3	M					Nuc																														0.912462	1	0.554748	0.525002	0.558727
HUMAN	P18846	ATF1	Cyclic AMP-dependent transcription factor ATF-1	0	0	0	8	7	6																																				0.363712	0.365842	1	0.955279	0.976419
HUMAN	P15336	ATF2	Cyclic AMP-dependent transcription factor ATF-2	0	0	0	3	3	3	M																																			0.451216	0.460527	0.986928	1	0.790223
HUMAN	P18847	ATF3	Cyclic AMP-dependent transcription factor ATF-3	0	0	0	5	4	2	M																																			0.0997914	0.0831039	0.918152	0.868235	0.967309
HUMAN	P18850	ATF6	Cyclic AMP-dependent transcription factor ATF-6 alpha	0	0	0	3	5	4	M																																			0.545674	0.474529	1	0.929899	0.836555
HUMAN	P17544-2	ATF7	Isoform 1 of Cyclic AMP-dependent transcription factor ATF-7	0	0	0	8	12	8																																				0.248272	0.253012	1	0.904554	0.909129
HUMAN	Q6VMQ6	ATF7IP	Activating transcription factor 7-interacting protein 1	0	0	0	8	6	8	M					Nuc																														0.634776	0.660989	0.843353	0.754799	1
HUMAN	Q9BSB4	ATG101	Autophagy-related protein 101	0	0	0	1	3	2																																				1	0.866197	0.610236	0.585131	0.721379
HUMAN	O94817	ATG12	Ubiquitin-like protein ATG12	0	0	0	2	3	3	M																																			0.999284	1	0.552534	0.528655	0.702149
HUMAN	Q676U5-2	ATG16L1	Isoform 2 of Autophagy-related protein 16-1	0	0	0	4	3	6	M																																			1	0.996532	0.614448	0.572943	0.726684
HUMAN	Q2TAZ0-3	ATG2A	Isoform 2 of Autophagy-related protein 2 homolog A	0	0	0	2	3	1																																				0.552856	0.4146	0.542344	0.806646	0.604852
HUMAN	Q96BY7	ATG2B	Autophagy-related protein 2 homolog B	0	0	0	0	2	3
HUMAN	Q9NT62-2	ATG3	Isoform 2 of Ubiquitin-like-conjugating enzyme ATG3	0	0	0	2	1	1																																				0.864913	1	0.375105	0.360572	0.48546
HUMAN	Q9Y4P1-2	ATG4B	Isoform 2 of Cysteine protease ATG4B	0	0	0	5	6	2																																				0.973107	1	0.758113	0.706241	0.789212
HUMAN	Q96DT6	ATG4C	Cysteine protease ATG4C	0	0	0	1	2	1					XC																															0.680448	0.886327	0.850242	0.871094	0.985961
HUMAN	Q9H1Y0	ATG5	Autophagy protein 5	0	0	0	4	4	4	M																																			0.957156	1	0.488096	0.491025	0.548894
HUMAN	O95352-2	ATG7	Isoform 2 of Ubiquitin-like modifier-activating enzyme ATG7	0	0	0	3	2	5																																				0.871691	1	0.473032	0.472265	0.577082
HUMAN	Q7Z3C6	ATG9A	Autophagy-related protein 9A	10	11	11	8	10	5	M							0.156773	0.145797	0.982695	0.938296	0.995095	1	0.86413	0.4925	0.972382	0.744212	0.830529	0.952385	0.919353	1	0.885315	0.918942	0.546996	0.462161	0.245113	0.25674	0.278415	0.603433	0.641972	0.532639	0.901113	1	0.765898	0.17857	0.202322	0.199284	0.810612	0.804576	1
HUMAN	P31939	ATIC	Bifunctional purine biosynthesis protein PURH	0	0	0	35	27	18	M																																			0.837313	1	0.326473	0.328337	0.407709
HUMAN	Q8WXF7	ATL1	Atlastin-1	1	1	1	19	17	17	M							0.181036	0.207989	0.722488	0.789297	0.941371	0.319511	0.409065	1	0.636057	0.996262	0.630707	0.841216	0.674904	0.824024	0.935638	0.76329	1	0.692837	0.585102	0.640127	0.714637	0.866349	0.929538	0.926121	0.970123	1	0.86056	0.337575	0.489764	0.667007	0.988077	0.952503	0.870446
HUMAN	Q8NHH9	ATL2	Atlastin-2	2	4	1	19	26	16	M							0.242751	0.115281	0.52201	0.481041	0.84888	1	0.669732	0.977884	0.375712	0.908449	0.49041	0.689633	1	0.610795	0.793845	0.622512	0.792953	0.43382	0.336767	0.335752	0.555664	0.660852	0.814335	1	0.606781	0.604639	0.580417	0.160667	0.233046	0.221387	0.887027	0.872089	0.803505
HUMAN	Q6DD88	ATL3	Atlastin-3	19	24	17	60	60	54	M							0.312657	0.325636	0.618335	0.634929	0.842678	0.687841	0.720008	1	0.636579	0.952195	0.66319	0.785219	0.94526	0.778611	0.900463	0.726144	1	0.628967	0.894215	0.883189	0.908529	0.948396	1	0.94873	0.979592	0.865988	0.995491	0.529495	0.651145	0.625551	0.905932	0.906772	0.832135
HUMAN	Q13315	ATM	Serine-protein kinase ATM	1	0	0	15	15	11	M							0.79319	1	0.586651	0.589647	0.399615	0.627762	0.582527	0.698006																					1	0.917491	0.944661	0.913394	0.661987
HUMAN	P54259	ATN1	Atrophin-1	0	0	0	0	1	2
HUMAN	O00244	ATOX1	Copper transport protein ATOX1	1	1	0	3	3	2								0.220006	0.189031	0.417886	0.40085	0.733827	0.793101	0.420835	1	0.267856	0.523252	0.275504	0.370069	1	0.394051	0.412303	0.372515	0.532414	0.264898											1	0.841392	0.612057	0.539268	0.863281
HUMAN	P98196	ATP11A	Probable phospholipid-transporting ATPase IH	4	8	4	2	6	1	M	PM						0.856238	0.820157	0.857132	0.854704	0.710041	1	0.90123	0.48835	0.976647	0.744412	0.948191	0.798634	1	0.94726	0.742834	0.774378	0.511915	0.783747	0.830752	0.826561	0.816087	1	0.967719	0.767799	0.889839	0.945433	0.75569	0.578037	0.773549	0.740367	1	0.98094	0.808915
HUMAN	Q9Y2G3	ATP11B	Probable phospholipid-transporting ATPase IF	5	8	12	9	15	8	M	PM						0.400595	0.424855	0.927569	0.984098	0.884047	0.469794	1	0.563617	0.912271	0.725988	0.99341	0.807854	0.818519	1	0.718046	0.755341	0.466478	0.475555	0.498509	0.566468	0.551811	0.737627	0.857507	0.575925	0.962126	0.928366	1	0.379853	0.389551	0.347822	0.992006	1	0.947387
HUMAN	Q8NB49-2	ATP11C	Isoform 2 of Probable phospholipid-transporting ATPase IG	25	24	17	11	13	14	M	PM						0.984526	1	0.997156	0.903472	0.723628	0.529836	0.86267	0.510464	0.993099	0.663232	1	0.859245	0.653788	0.89059	0.749939	0.823124	0.484851	0.934236	0.86541	0.955022	0.877244	0.735572	0.868489	0.57347	0.86464	0.866043	0.798447	1	1	0.944108	0.720805	0.66337	0.792581
HUMAN	P54707-2	ATP12A	Isoform 2 of Potassium-transporting ATPase alpha chain 2	0	0	0	3	4	2	M	PM																																		0.532835	0.514169	0.914969	0.997096	0.796621
HUMAN	Q9HD20-2	ATP13A1	Isoform B of Probable cation-transporting ATPase 13A1	6	8	6	55	53	40	M						ShG	0.650187	0.918468	1	0.939329	0.593538	0.688561	0.915165	0.442975	1	0.898959	0.960025	0.924592	0.838782	0.908778	0.931117	0.832983	0.687888	0.711671	0.747562	0.973458	1	0.780567	0.723142	0.727273	0.576601	0.631105	0.361817	0.930326	0.849214	0.816147	0.859644	0.853161	0.780239
HUMAN	Q9NQ11-2	ATP13A2	Isoform B of Probable cation-transporting ATPase 13A2	1	1	0	1	2	0	M							0	0	0.672982	0.426378	0.6176	1	0.492636	0.0940601	0.710477	0.952425	0.525084	0.787316	0.958639	0.686224	0.95618	0.787533	1	0.570003											0.225063	0.206885	0.940028	1	0.915288
HUMAN	Q9H7F0	ATP13A3	Probable cation-transporting ATPase 13A3	26	33	25	3	4	1	M						ShG	0.435869	0.432878	0.972098	0.938638	0.504395	0.563665	1	0.378621	1	0.722627	0.969065	0.850545	0.843777	0.838313	0.780063	0.734482	0.398263	0.415361	0.577888	0.480627	0.503789	0.990933	0.892183	0.543693	0.968029	1	0.599343	0.708391	0.708146	0.671705	1	0.958364	0.97847
HUMAN	P05023	ATP1A1	Sodium/potassium-transporting ATPase subunit alpha-1	119	121	105	94	95	82	M	PM						0.255529	0.236056	0.956235	1	0.861964	0.826845	0.978718	0.580551	0.947962	0.742541	1	0.905539	0.866014	0.909186	0.761983	0.785179	0.503066	0.880399	0.535849	0.568027	0.540152	0.726406	0.768292	0.630391	0.884254	1	0.84334	0.325421	0.558911	0.504689	1	0.958467	0.7602
HUMAN	P13637	ATP1A3	Sodium/potassium-transporting ATPase subunit alpha-3	1	2	1	4	4	2	M	PM				Nuc		0.0541653	0.046539	0.736186	0.783621	0.622085	1	0.800631	0.339667	0.940668	0.590697	0.883152	0.772859	1	0.892308	0.672045	0.762453	0.337934	0.754667	0.284145	0.290927	0.245463	0.507367	0.553958	0.388021	0.92588	1	0.733021	0.0428975	0.447569	0.508382	0.986272	1	0.905025
HUMAN	P05026-2	ATP1B1	Isoform 2 of Sodium/potassium-transporting ATPase subunit beta-1	41	47	42	13	7	5	M	PM						0.314377	0.307475	1	0.976719	0.745274	0.871466	0.945296	0.468274	1	0.649357	0.994264	0.808594	0.928724	0.93751	0.814615	0.887072	0.434809	0.934542	0.507456	0.563456	0.499395	0.57169	0.627815	0.421198	0.958682	1	0.678037	0.393298	0.536352	0.496597	0.90879	1	0.862579
HUMAN	P14415	ATP1B2	Sodium/potassium-transporting ATPase subunit beta-2	0	0	1	0	0	0	M	PM																								0.576505	0.609523	0.341813	0.628297	0.728676	0.358776	0.855127	1	0.458203	0.065136
HUMAN	P54709	ATP1B3	Sodium/potassium-transporting ATPase subunit beta-3	79	88	76	30	37	23	M	PM						0.293298	0.284354	1	0.929566	0.672207	0.67595	0.815821	0.507613	1	0.548721	0.933601	0.828537	0.661201	0.765115	0.689535	0.771172	0.443411	0.917212	0.390525	0.392016	0.395155	0.59426	0.622684	0.436091	0.904022	1	0.619954	0.256388	0.469727	0.471662	1	0.934675	0.824124
HUMAN	P16615	ATP2A2	Sarcoplasmic/endoplasmic reticulum calcium ATPase 2	46	46	54	96	104	112	M	PM	IPM					0.451953	0.431551	0.621003	0.662964	0.825438	0.840584	0.721727	1	0.59197	0.798557	0.598882	0.659945	0.79485	0.689789	0.698561	0.623593	1	0.677003	0.75199	0.820363	0.838502	0.885798	0.904088	0.965124	1	0.965071	0.99706	0.70327	0.778742	0.733667	0.975369	0.956563	0.919961
HUMAN	Q93084-2	ATP2A3	Isoform SERCA3A of Sarcoplasmic/endoplasmic reticulum calcium ATPase 3	0	0	0	1	0	0	M																																			0.148148	0.162693	0.932688	1	0.67262
HUMAN	P20020-3	ATP2B1	Isoform B of Plasma membrane calcium-transporting ATPase 1	20	24	37	43	45	34	M	PM	IPM					0.998033	0.866343	0.708996	0.767584	0.884213	1	0.745283	0.683167	0.701565	0.659394	0.806603	0.75741	0.946782	0.94807	0.673293	0.851532	0.686347	1	0.989116	0.974498	1	0.706195	0.712515	0.777744	0.537588	0.589167	0.668861	0.73816	1	0.971343	0.342074	0.347794	0.332778
HUMAN	P23634-6	ATP2B4	Isoform XB of Plasma membrane calcium-transporting ATPase 4	26	28	28	33	26	23	M	PM	IPM					1	0.823109	0.700368	0.741159	0.853472	0.839426	0.810019	0.655023	0.67833	0.672573	0.757425	0.706799	1	0.917694	0.638885	0.66901	0.578258	0.860273	1	0.951014	0.963524	0.648513	0.669731	0.643168	0.535588	0.622612	0.61332	0.891043	1	0.985835	0.324379	0.318625	0.294801
HUMAN	P98194-2	ATP2C1	Isoform 2 of Calcium-transporting ATPase type 2C member 1	5	7	5	32	40	27	M							0.257739	0.263234	0.777672	0.762507	1	0.929122	0.750596	0.970053	0.517952	1	0.614732	0.684726	0.839985	0.693059	0.797076	0.6846	0.990002	0.617133	0.38113	1	0.80718	0.549112	0.525072	0.537028	0.543577	0.542097	0.659155	0.447857	0.436632	0.442007	1	0.956702	0.957755
HUMAN	P98194-3	ATP2C1	Isoform 3 of Calcium-transporting ATPase type 2C member 1	0	1	0	4	3	0	M															0.417006	0.870571	0.445745	0.733357	1	0.233535	0.629775	0.746547	0.934061	0.117282											0.45796	0.454156	0.99618	1	0.902804
HUMAN	P25705	ATP5A1	ATP synthase subunit alpha, mitochondrial	27	28	20	140	141	119	M	PM						0.286486	0.248133	0.59255	0.669233	0.921813	1	0.920516	0.924983	0.558766	0.984709	0.566324	0.714511	1	0.824742	0.797437	0.710149	0.839794	0.596888	0.533342	0.57314	0.541982	0.760908	0.796837	0.891739	0.831045	0.798407	1	0.232527	0.527222	0.469975	0.978234	1	0.896498
HUMAN	P06576	ATP5B	ATP synthase subunit beta, mitochondrial	25	17	18	116	139	106	M	PM		CS				0.137172	0.127951	0.570592	0.564805	0.900977	0.980666	0.76378	1	0.438877	1	0.50387	0.72237	0.631594	0.80398	0.920567	0.746282	0.894482	0.494001	0.514441	0.562814	0.570841	0.776321	0.759058	1	0.854626	0.833	0.962817	0.161462	0.44574	0.441636	1	0.98537	0.951674
HUMAN	P36542-2	ATP5C1	Isoform Heart of ATP synthase subunit gamma, mitochondrial	6	12	6	21	25	17	M							0.22059	0.196605	0.746241	0.789135	0.813314	0.880934	1	0.869057	0.842601	0.991851	0.853283	0.88611	1	0.938567	0.756472	0.804554	0.838797	0.664952	0.45441	0.481946	0.521948	0.637483	0.650219	0.481685	0.848144	0.619546	1	0.198368	0.380111	0.364307	0.96385	1	0.878227
HUMAN	P30049	ATP5D	ATP synthase subunit delta, mitochondrial	0	0	0	5	6	2	M																																			0.524019	0.497686	1	0.981457	0.906854
HUMAN	P56381	ATP5E	ATP synthase subunit epsilon, mitochondrial	0	0	0	5	5	3	M																																			0.434349	0.428819	1	0.99705	0.917756
HUMAN	P24539	ATP5F1	ATP synthase subunit b, mitochondrial	5	4	2	25	25	21	M							0.232265	0.194069	0.530898	0.588641	0.90727	1	0.766153	0.658198	0.503794	0.800474	0.667231	0.729448	1	0.726098	0.617862	0.507397	0.375798	0.852785	0.614097	0.658898	0.656318	0.874674	0.877495	0.974522	0.820363	0.870607	1	0.392305	0.462554	0.460925	0.944952	1	0.933961
HUMAN	P05496	ATP5G1	ATP synthase lipid-binding protein, mitochondrial	1	0	1	1	1	1	M							0.563384	0.342923	0.993111	0.740403	0.767477	1	0.972847	0.587541											0.40484	0.485947	0.35998	0.512602	0.421258	0.3788	0.47393	0.481179	1	0.293447	0.655742	0.477388	0.51334	0.744375	0.456169
HUMAN	O75947	ATP5H	ATP synthase subunit d, mitochondrial	8	7	7	21	21	16	M							0.353315	0.332044	0.699871	0.680768	1	0.764116	0.89203	0.987441	0.821427	0.974807	0.805226	0.924841	0.908957	1	0.818882	0.8504	0.726301	0.790717	0.562233	0.614553	0.631619	0.700905	0.69895	0.807913	0.890569	0.85118	1	0.368935	0.447165	0.405758	1	0.98651	0.94361
HUMAN	P56385	ATP5I	ATP synthase subunit e, mitochondrial	2	0	0	13	13	10	M							0.126484	0.123776	0.496632	0.480409	0.71974	1	0.733436	0.656395																					0.546605	0.471945	0.927362	0.946005	0.898635
HUMAN	P18859	ATP5J	ATP synthase-coupling factor 6, mitochondrial	1	3	1	21	17	13	M							0	0.0236728	0.421891	0.420675	0.868477	1	0.634861	0.823622	0.411777	0.972665	0.497395	0.683538	1	0.725875	0.821236	0.637029	0.85482	0.472582	0.435429	0.482979	0.511882	0.715835	0.758624	0.896328	0.848072	0.8247	1	0.107725	0.440802	0.432567	0.72898	0.778981	0.972651
HUMAN	P56134-2	ATP5J2	Isoform 2 of ATP synthase subunit f, mitochondrial	1	1	1	8	9	9	M							0.528733	0.537321	0.938374	0.826083	1	0.753288	0.840831	0.74908	0.889649	0.610139	0.881265	0.72551	0.119862	0.745225	1	0.77129	0.724796	0.780542	0.939368	0.686121	0.69389	0.922911	0.718085	0.868784	0.648737	0.809205	1	0.403248	0.543831	0.533784	0.937047	1	0.833443
HUMAN	O75964	ATP5L	ATP synthase subunit g, mitochondrial	1	2	1	16	16	11	M							0.4741	0.390027	0.479507	0.412978	0.538931	0.995524	1	0.470946	0.303344	0.525979	0.313363	0.346055	1	0.563467	0.288905	0.275757	0.234831	0.274564	0.327556	0.383858	0.37185	0.497373	0.421053	0.473577	0.439672	0.659792	1	0.255095	0.484858	0.492132	0.96603	1	0.941825
HUMAN	P48047	ATP5O	ATP synthase subunit O, mitochondrial	6	5	2	31	36	20	M	PM						0.47419	0.372095	0.627608	0.738273	1	0.730716	0.874297	0.834327	0.668952	1	0.872241	0.844048	0.68974	0.958061	0.873117	0.785148	0.797282	0.913441	0.916663	0.746445	0.908768	1	0.908567	0.855589	0.793722	0.74093	0.798636	0.556055	0.491018	0.476695	0.95637	1	0.918127
HUMAN	Q99766	ATP5S	ATP synthase subunit s, mitochondrial	0	0	0	4	4	2	M																																			0.57837	0.621276	1	0.941943	0.927341
HUMAN	Q9NW81	ATP5SL	ATP synthase subunit s-like protein	0	0	0	2	5	1																																				0.454434	0.474805	0.719627	0.756797	0.704962
HUMAN	Q15904	ATP6AP1	V-type proton ATPase subunit S1	8	9	4	15	19	10	M							0.224353	0.225784	0.743477	0.713119	1	0.427602	0.550333	0.753427	0.785991	0.755327	1	0.89113	0.339378	0.78882	0.960821	0.906996	0.916425	0.681588	0.488448	0.465773	0.600938	0.649554	0.73094	0.818255	0.774955	0.790625	1	0.295747	0.430407	0.40121	0.859144	0.88401	0.883022
HUMAN	O75787	ATP6AP2	Renin receptor	0	0	0	8	13	8	M	PM																																		0.386001	0.432814	0.97754	0.959183	0.924456
HUMAN	Q93050-1	ATP6V0A1	Isoform 2 of V-type proton ATPase 116 kDa subunit a isoform 1	16	21	10	20	20	11	M	PM				Nuc		0.344337	0.326743	0.963686	0.925239	0.961961	1	0.941878	0.705762	0.910143	0.744119	1	0.944822	0.596528	0.916008	0.809328	0.773617	0.609809	0.530795	0.443617	0.447352	0.448303	0.770664	0.670259	0.796078	1	0.932856	0.99151	0.711986	0.282573	0.261123	0.843548	0.850551	0.856544
HUMAN	Q9Y487	ATP6V0A2	V-type proton ATPase 116 kDa subunit a isoform 2	1	3	2	13	17	5	M	PM						0.096979	0.0873914	0.426581	0.433524	0.93286	1	0.630897	0.768932	0.543846	0.874148	0.693503	0.672376	0.853793	0.73054	0.802051	0.708795	1	0.394521	0.60898	0.618937	0.679666	0.716292	0.805879	0.868165	0.807237	0.861621	1	0.314286	0.216386	0.197289	0.957148	0.91235	0.9533
HUMAN	P27449	ATP6V0C	V-type proton ATPase 16 kDa proteolipid subunit	0	0	0	2	4	3	M																																			0.40194	0.285162	0.886616	0.772157	0.826996
HUMAN	P61421	ATP6V0D1	V-type proton ATPase subunit d 1	3	3	3	22	23	14	M	PM						0.25046	0.243012	0.657664	0.652074	0.973304	1	0.895291	0.79696	0.552752	1	0.609307	0.68321	0.932407	0.663217	0.775816	0.629517	0.830059	0.606672	0.683984	0.705561	0.650505	0.757232	0.848549	0.931795	0.778563	0.854606	1	0.424666	0.358131	0.332001	0.857411	0.811663	0.881951
HUMAN	P38606	ATP6V1A	V-type proton ATPase catalytic subunit A	4	2	3	42	51	32	M	PM	IPM					0.236729	0.208332	0.546876	0.550264	1	0.691185	0.730204	0.30258	0.684355	0.890144	0.594019	0.704553	0.556524	0.80128	0.998371	0.67551	1	0.574734	0.664935	0.749861	0.725642	0.836642	0.992923	1	0.765109	0.822574	0.792034	0.928588	0.526028	0.476431	0.834094	0.774508	0.889823
HUMAN	P21281	ATP6V1B2	V-type proton ATPase subunit B, brain isoform	4	5	1	36	47	39	M	PM						0.210161	0.202307	0.474064	0.522536	0.772465	0.839452	0.620604	1	0.51533	1	0.547403	0.626159	0.606116	0.688691	0.839312	0.663238	0.97362	0.674744	0.435715	0.578886	0.511836	0.814033	0.841754	1	0.710971	0.682793	0.850209	0.392578	0.485253	0.489436	0.797328	0.773937	0.873288
HUMAN	P21283	ATP6V1C1	V-type proton ATPase subunit C 1	0	0	0	26	25	25	M	PM																																		0.621611	0.65084	0.83737	0.838859	0.857205
HUMAN	Q9Y5K8	ATP6V1D	V-type proton ATPase subunit D	0	0	0	14	19	18	M																																			0.477655	0.462441	0.762184	0.758485	0.83433
HUMAN	P36543	ATP6V1E1	V-type proton ATPase subunit E 1	3	2	1	24	24	18	M	PM						0.179052	0.14695	0.43529	0.458777	0.833739	0.725299	0.56173	1	0.308984	0.808364	0.313595	0.489813	0.378454	0.463352	0.778722	0.51159	1	0.459155	0.48684	0.542013	0.54752	0.806489	0.94749	0.904401	0.860593	0.77647	1	0.224279	0.464086	0.46579	0.767595	0.786482	0.799163
HUMAN	Q16864	ATP6V1F	V-type proton ATPase subunit F	0	0	0	5	4	2	M																																			0.422413	0.41707	0.77292	0.782984	0.897311
HUMAN	O75348	ATP6V1G1	V-type proton ATPase subunit G 1	0	0	0	4	3	5	M	PM																																		0.346035	0.417913	0.714709	0.664232	0.806814
HUMAN	Q9UI12-2	ATP6V1H	Isoform 2 of V-type proton ATPase subunit H	3	3	2	30	27	15	M	PM						0.154262	0.151657	0.430074	0.420266	0.752264	0.602555	0.51872	1	0.314419	0.46363	0.359908	0.413104	0.216262	0.361013	0.644568	0.42935	1	0.330814	0.458742	0.502763	0.469466	0.752208	1	0.972011	0.809859	0.926004	0.989689	0.376831	0.428509	0.445516	0.832733	0.761633	0.846146
HUMAN	Q04656-2	ATP7A	Isoform 1 of Copper-transporting ATPase 1	9	8	6	20	18	8	M	PM						0.919482	1	0.490802	0.45322	0.510688	0.363424	0.517966	0.316441	0.789681	0.604107	0.922271	0.626125	1	0.732037	0.610384	0.601247	0.500956	0.619493	0.487721	0.487782	0.448998	0.336418	0.263664	0.372815	0.412185	0.340023	0.495511	1	0.688408	0.652477	0.919562	0.918828	0.941922
HUMAN	P35670-2	ATP7B	Isoform 2 of Copper-transporting ATPase 2	0	0	0	1	1	2	M	PM	IPM																																	0.595034	0.623843	0.92294	1	0.793097
HUMAN	O43520	ATP8B1	Probable phospholipid-transporting ATPase IC	1	1	0	7	12	0	M	PM	IPM					0.054321	0.0544168	0.782873	0.842384	0.489128	0.297049	1	0.509089	0.363341	0.625298	0.547174	0.613321	1	0.651265	0.80875	0.571934	0.61577	0.34607											0.340693	0.347724	0.936564	0.96495	0.996119
HUMAN	P98198-3	ATP8B2	Isoform 3 of Probable phospholipid-transporting ATPase ID	3	3	1	0	0	1	M	PM						0.881049	1	0.599621	0.52398	0.188502	0.135334	0.395044	0.170041	0.812606	0.488164	0.789222	0.647869	0.608889	0.663922	0.54766	0.497422	0.229204	1	1	0.803307	0.743095	0.773244	0.745236	0.401425	0.449628	0.469342	0.191498	0.878663
HUMAN	O75110	ATP9A	Probable phospholipid-transporting ATPase IIA	0	0	0	8	3	4	M																																			0.659428	0.673275	0.925192	1	0.848998
HUMAN	O43861-2	ATP9B	Isoform 2 of Probable phospholipid-transporting ATPase IIB	0	1	0	13	15	8	M															0.215621	0.285823	0.340572	0.242487	0.286396	0.311204	1	0.487104	0.220745	0.400819											0.505739	0.504485	1	0.996451	0.9476
HUMAN	Q5TC12	ATPAF1	ATP synthase mitochondrial F1 complex assembly factor 1	0	0	0	5	4	0	M																																			0.654169	0.620104	0.892442	1	0.831033
HUMAN	Q8N5M1	ATPAF2	ATP synthase mitochondrial F1 complex assembly factor 2	0	0	0	8	12	8	M																																			0.328128	0.311483	0.976523	1	0.87249
HUMAN	Q9UII2	ATPIF1	ATPase inhibitor, mitochondrial	1	0	1	10	9	7	M			CS				0.0646916	0.0707301	0.433669	0.416668	0.887107	1	0.534957	0.830589											0.46678	0.549332	0.57538	0.694529	0.757016	0.942554	0.863389	0.841678	1	0.340553	0.361	0.303032	0.974005	0.828516	1
HUMAN	Q13535-2	ATR	Isoform 2 of Serine/threonine-protein kinase ATR	0	0	0	8	8	3	M																																			0.426871	0.362032	0.980507	0.997635	0.879638
HUMAN	Q8WXE1-2	ATRIP	Isoform 2 of ATR-interacting protein	0	0	0	1	0	0																																				0.440999	0.405481	0.698246	0.960576	0.984803
HUMAN	O75882	ATRN	Attractin	21	14	17	12	19	16	M	PM	IPM		XC			0.912189	1	0.735962	0.717205	0.805845	0.596677	0.649455	0.605385	0.994391	0.757726	0.966207	0.998116	0.650727	0.941223	0.783292	1	0.66416	0.368428	0.53112	0.562928	0.544692	0.593945	0.621843	0.646839	0.81767	0.763361	0.949376	1	0.493872	0.448995	0.914817	0.841349	1
HUMAN	P46100	ATRX	Transcriptional regulator ATRX	0	0	0	26	24	22																																				0.819889	0.789082	1	0.995312	0.912542
HUMAN	P54253	ATXN1	Ataxin-1	0	0	0	7	6	5																																				0.681065	0.718985	0.89749	0.826458	1
HUMAN	Q9UBB4	ATXN10	Ataxin-10	0	1	0	10	6	9																0.224478	0.55979	0.257277	0.29029	1	0.376013	0.360397	0.282271	0.448515	0.205348											0.795311	1	0.373039	0.420046	0.416294
HUMAN	P0C7T5	ATXN1L	Ataxin-1-like	0	0	0	0	1	3	M					Nuc
HUMAN	Q99700-2	ATXN2	Isoform 2 of Ataxin-2	2	0	0	38	37	22	M					Nuc		0.107169	0.105272	0.405446	0.50264	0.74541	0.569275	0.525449	1																					0.399488	0.415729	0.837752	0.849536	0.920552
HUMAN	Q8WWM7	ATXN2L	Ataxin-2-like protein	6	8	7	42	48	31	M							0.126821	0.135864	0.388777	0.468058	0.704424	0.728068	0.53467	1	0.434495	0.824632	0.596801	0.694663	0.668669	0.623621	0.855669	0.610149	1	0.472633	0.467599	0.541767	0.58524	0.820519	0.759919	1	0.751979	0.616491	0.751409	0.15748	0.513124	0.528744	0.804039	0.807013	0.787248
HUMAN	P54252-2	ATXN3	Isoform 2 of Ataxin-3	0	0	0	2	3	1	M																																			1	0.978593	0.433283	0.422451	0.50581
HUMAN	O15265-2	ATXN7	Isoform b of Ataxin-7	0	0	0	1	0	1	M					Nuc																														0.334735	0.349026	0.980878	0.982379	1
HUMAN	Q96GX2	ATXN7L3B	Putative ataxin-7-like protein 3B	0	0	0	1	1	1																																				0.954867	1	0.340385	0.402579	0.411781
HUMAN	Q13825	AUH	Methylglutaconyl-CoA hydratase, mitochondrial	0	0	0	6	9	4	M																																			0.702278	0.775832	0.874222	0.842133	1
HUMAN	Q9Y679-2	AUP1	Isoform Short of Ancient ubiquitous protein 1	1	4	2	9	11	10	M					Nuc		0.20488	0.224896	0.619594	0.591156	0.676897	0.493559	0.595641	1	0.583457	0.717813	0.521048	0.583952	0.589201	0.720854	0.620712	0.667834	1	0.367408	0.377889	0.432667	0.437795	0.79876	0.860121	1	0.83739	0.865271	0.932108	0.197829	0.277431	0.291943	0.761369	0.741461	1
HUMAN	O14965	AURKA	Serine/threonine-protein kinase 6	1	0	1	9	13	7	M					Nuc		0.193358	0.208565	0.579884	0.637711	0.719674	0.605935	0.717272	1											0.831622	0.792511	0.901411	1	0.92212	0.871016	0.725713	0.547352	0.647842	0.26807	0.170782	0.151321	0.959575	0.948316	0.850225
HUMAN	Q9NWT8	AURKAIP1	Aurora kinase A-interacting protein	0	0	0	1	1	1	M					Nuc																														0.414254	0.427851	1	0.974978	0.923625
HUMAN	Q9NQS1	AVEN	Cell death regulator Aven	0	0	0	3	2	3	M																																			0.928474	1	0.568545	0.624165	0.64777
HUMAN	Q8NBF6-2	AVL9	Isoform 2 of Late secretory pathway protein AVL9 homolog	0	0	0	1	1	0	M																																			0.45623	0.659747	0.500783	0.599661	0.636265
HUMAN	P30530-2	AXL	Isoform Short of Tyrosine-protein kinase receptor UFO	36	60	37	8	12	5	M	PM	IPM	CS	XC			0.304346	0.304312	0.985625	0.931724	0.672533	0.741282	1	0.600521	0.795838	0.752879	1	0.752215	0.59399	0.704383	0.643362	0.615626	0.46357	0.780968	0.640312	0.640172	0.544703	0.9164	1	0.60074	0.738903	0.767052	0.465449	0.441552	0.838504	0.790172	0.828194	0.88399	1
HUMAN	Q9UPN4-2	AZI1	Isoform 2 of 5-azacytidine-induced protein 1	0	0	0	2	14	6	M																																			0.552558	0.585765	0.962811	0.894879	1
HUMAN	P61769	B2M	Beta-2-microglobulin	1	1	1	5	5	3	M	PM			XC			1	0.794159	0.648779	0.507496	0.709685	0.474713	0.670766	0.648751	0.779572	0.841663	0.692225	0.892925	0.915838	0.883738	0.820876	0.652149	0.941528	1	0.574455	0.515955	0.652716	0.609861	0.685192	0.45325	0.748291	0.85283	1	0.268269	0.838594	0.797414	0.838007	0.83321	0.909575
HUMAN	O75752	B3GALNT1	UDP-GalNAc:beta-1,3-N-acetylgalactosaminyltransferase 1	2	3	1	2	3	0	M							0.146997	0.110005	0.559773	0.536662	0.774233	0.600963	0.518613	1	0.472737	0.89537	0.554479	0.788241	0.619769	0.658311	0.812811	0.674323	1	0.848788	0.558203	0.634092	0.547588	0.749022	0.951137	0.468817	1	0.683821	0.673716	0.0977781	0.350747	0.326481	1	0.960965	0.634327
HUMAN	Q8NCR0	B3GALNT2	UDP-GalNAc:beta-1,3-N-acetylgalactosaminyltransferase 2	0	0	0	1	1	1	M																																			0.519853	0.501296	0.829614	0.924359	0.707625
HUMAN	Q96L58	B3GALT6	Beta-1,3-galactosyltransferase 6	1	0	0	2	1	2	M							0.384772	0.295342	0.385108	0.439576	0.962348	0.803139	0.529443	1																					0.449732	0.442012	0.329543	0.457405	0.820192
HUMAN	Q6Y288	B3GALTL	Beta-1,3-glucosyltransferase	7	3	5	9	6	9	M							0.127064	0.108221	0.398006	0.410975	0.626311	0.796533	0.563355	1	0.501373	0.888471	0.622794	0.645523	0.724788	0.779005	0.663956	0.705686	1	0.621519	0.432471	0.509696	0.587187	0.617799	0.671931	0.848943	0.721894	0.743092	1	0.30757	0.477219	0.441691	1	0.957509	0.925977
HUMAN	O94766	B3GAT3	Galactosylgalactosylxylosylprotein 3-beta-glucuronosyltransferase 3	2	1	0	5	6	3	M							0.147354	0.130178	0.556879	0.471588	0.676194	1	0.607883	0.783956	0.520606	0.704945	0.488048	0.719526	1	0.630166	0.641686	0.689111	0.775639	0.434773											0.293059	0.272589	0.962461	0.945475	0.797007
HUMAN	O43505	B3GNT1	N-acetyllactosaminide beta-1,3-N-acetylglucosaminyltransferase	0	1	0	4	7	1	M															0.634686	0.922435	0.56948	0.683046	0.49736	0.86243	0.662405	0.790941	0.916713	1											0.952102	1	0.866973	0.964213	0.7783
HUMAN	Q9NY97-2	B3GNT2	Isoform 2 of UDP-GlcNAc:betaGal beta-1,3-N-acetylglucosaminyltransferase 2	2	2	3	5	9	6	M							0.120654	0.113309	0.445169	0.443824	0.555609	1	0.511403	0.813856	0.295425	0.392868	0.401629	0.456723	0.246067	0.357816	0.635999	0.433635	1	0.664023	0.679807	0.643435	0.681704	0.962383	1	0.983411	0.917126	0.809912	0.884862	0.132982	0.569068	0.583383	0.961812	1	0.810609
HUMAN	Q9Y2A9	B3GNT3	UDP-GlcNAc:betaGal beta-1,3-N-acetylglucosaminyltransferase 3	1	2	0	1	2	0	M	PM	IPM					0.159691	0.163051	0.348492	0.372109	0.793718	0.453114	0.346273	1	0.511595	0.759954	0.518367	0.605327	0.757629	0.605534	0.665163	0.5645	1	0.328912											0.344909	0.359773	0.537417	0.600402	0.878059
HUMAN	Q8NFL0	B3GNT7	UDP-GlcNAc:betaGal beta-1,3-N-acetylglucosaminyltransferase 7	1	1	0	0	0	1	M							0.0237902	0.0165697	0.333531	0.311273	0.54121	1	0.35309	0.698957	0.32021	1	0.328702	0.632549	0.479932	0.467869	0.939508	0.614726	0.86733	0.182251
HUMAN	Q7Z7M8	B3GNT8	UDP-GlcNAc:betaGal beta-1,3-N-acetylglucosaminyltransferase 8	0	1	0	0	0	0	M															0.712307	0.73701	0.543589	0.545099	1	0.957998	0.506235	0.673391	0.780771	0.431082
HUMAN	Q6UX72	B3GNT9	UDP-GlcNAc:betaGal beta-1,3-N-acetylglucosaminyltransferase 9	2	3	2	1	1	1	M							0.140132	0.166488	0.527407	0.557292	0.635942	0.377472	0.518068	1	0.534842	0.904459	0.637528	0.743578	0.621589	0.736736	0.90076	0.652866	1	0.760138	0.84111	0.758453	0.710149	0.950854	0.869363	1	0.804054	0.701237	0.79082	0.273224	0.803001	0.983356	0.863981	1	0.634861
HUMAN	Q00973	B4GALNT1	Beta-1,4 N-acetylgalactosaminyltransferase 1	0	1	1	1	5	2	M	PM														0.756425	0.431806	0.509491	0.881818	1	0.664699	0.862106	0.797608	0.779005	0.860123	0.362508	0.379355	1	0.767392	0.837756	0.33877	0.571956	0.527038	0.223277	0.0705388	0.0258631	0.207786	0.787382	1	0.339558
HUMAN	P15291	B4GALT1	Beta-1,4-galactosyltransferase 1	4	7	5	6	8	3	M	PM			XC			0.0709382	0.0787748	0.318409	0.386552	0.337903	0.492195	0.415766	1	0.569965	0.629649	0.615488	0.768964	0.629814	0.71926	0.79193	0.721101	1	0.966072	0.611638	0.579336	0.761729	0.714767	0.739553	0.832354	0.796787	0.862202	1	0.336039	0.638093	0.695068	0.870209	0.972669	0.571336
HUMAN	O60512	B4GALT3	Beta-1,4-galactosyltransferase 3	0	0	0	1	1	0	M																																			0.253894	0.2194	0.61245	0.709433	0.67728
HUMAN	O60513	B4GALT4	Beta-1,4-galactosyltransferase 4	1	2	1	5	6	6	M							0.079483	0.109566	0.601337	0.522982	0.513736	0.829216	0.606306	1	0.532355	0.700709	0.579985	0.711866	0.777556	0.627396	0.63367	0.610281	1	0.520751	0.567	0.551813	0.640848	0.788898	0.746884	0.732	0.948085	0.755987	1	0.186284	0.752149	0.733401	1	0.970646	0.683585
HUMAN	O43286	B4GALT5	Beta-1,4-galactosyltransferase 5	3	4	3	2	2	4	M							0.0852706	0.0980339	0.445802	0.418708	0.560036	0.156606	0.302378	1	0.231113	0.473682	0.228199	0.435356	0.185469	0.339059	0.522615	0.495424	1	0.134737	0.407095	0.4051	0.589336	0.590175	0.560098	0.734026	0.767639	0.731893	1	0.167772	0.550573	0.609065	1	0.954229	0.679581
HUMAN	Q9UBV7	B4GALT7	Beta-1,4-galactosyltransferase 7	2	0	1	0	0	1	M							0.25388	0.274401	0.442532	0.449537	1	0.261281	0.383553	0.903802											0.430313	0.410574	0.588001	0.403686	0.405132	0.894165	0.476482	0.481423	1	0.236515
HUMAN	Q68D85	B7H6	B7 homolog 6	15	12	11	4	3	3	M	PM						0.0936434	0.0927892	0.0407854	0.0599907	1	0.955915	0.0485794	0.722127	0.0248995	0.0292103	0.0241513	0.0289884	0.0335464	0.0483041	0.0443417	1	0.388814	0.0304829	0.0954163	0.102859	0.532384	0.0617323	0.0815849	0.849589	0.0484678	0.0505731	1	0.0739249	0.134229	0.136014	0.112126	0.139986	1
HUMAN	Q9NWV8	BABAM1	BRISC and BRCA1-A complex member 1	0	0	0	5	5	7																																				0.987075	1	0.706904	0.634045	0.731718
HUMAN	P56817-2	BACE1	Isoform B of Beta-secretase 1	0	0	0	0	0	1	M	PM	IPM	CS
HUMAN	Q9Y5Z0-2	BACE2	Isoform 2 of Beta-secretase 2	3	1	4	0	0	0	M			CS				0.982416	0.955267	0.919987	0.909654	0.835023	1	0.812859	0.49256	0.841814	0.734279	0.776151	0.867423	0.983221	1	0.729026	0.666224	0.462775	0.425387	0.700148	0.785258	1	0.438365	0.591563	0.586953	0.44764	0.545452	0.410934	0.592069
HUMAN	O14867	BACH1	Transcription regulator protein BACH1	0	0	0	1	0	0	M					Nuc																														0.811708	0.870386	0.898289	0.934354	0.960506
HUMAN	Q92934	BAD	Bcl2 antagonist of cell death	0	0	0	0	0	1	M
HUMAN	Q99933-3	BAG1	Isoform 3 of BAG family molecular chaperone regulator 1	0	0	0	3	1	3	M					Nuc																														0.896545	1	0.58069	0.57911	0.582951
HUMAN	O95816	BAG2	BAG family molecular chaperone regulator 2	0	0	0	19	18	16																																				0.991863	1	0.690209	0.713186	0.697294
HUMAN	O95817	BAG3	BAG family molecular chaperone regulator 3	7	7	8	15	23	12	M	PM						0.595404	0.147834	0.323725	0.432757	0.687362	0.87975	0.621582	1	0.27237	0.715018	0.445832	0.52082	0.683557	0.454984	0.757127	0.523146	1	0.587398	0.429668	0.535213	0.625035	0.738784	0.837176	1	0.538898	0.485071	0.623425	0.152352	0.958344	0.995448	0.609173	0.559873	0.846516
HUMAN	O95429	BAG4	BAG family molecular chaperone regulator 4	0	0	0	4	3	1	M	PM				Nuc																														0.787034	0.779761	0.586412	0.566633	0.89605
HUMAN	Q9UL15-2	BAG5	Isoform 2 of BAG family molecular chaperone regulator 5	0	0	0	7	5	6																																				0.617372	0.545777	0.829261	0.850691	0.8686
HUMAN	P46379-2	BAG6	Isoform 2 of Large proline-rich protein BAG6	1	6	1	14	14	11	M					Nuc		0.843926	1	0.492953	0.426704	0.283711	0.367011	0.370877	0.344492	0.51053	0.913814	0.69759	0.705807	0.923198	0.657986	0.963419	0.800485	1	0.495922	0.44809	0.430952	0.575618	0.767593	0.656321	1	0.75596	0.77012	0.86486	0.318847	0.485099	0.502623	0.63623	0.62785	0.997989
HUMAN	Q9P281	BAHCC1	BAH and coiled-coil domain-containing protein 1	0	0	0	1	0	1																																				1	0.565848	0.442305	0.483977	0.442713
HUMAN	Q8TBE0-2	BAHD1	Isoform 2 of Bromo adjacent homology domain-containing 1 protein	0	0	0	7	9	4	M																																			0.26845	0.26586	0.898548	0.963796	0.916785
HUMAN	Q9UQB8-2	BAIAP2	Isoform 2 of Brain-specific angiogenesis inhibitor 1-associated protein 2	0	0	0	13	10	5	M	PM				Nuc																														1	0.979656	0.791772	0.771745	0.606549
HUMAN	Q9UHR4	BAIAP2L1	Brain-specific angiogenesis inhibitor 1-associated protein 2-like protein 1	0	1	0	24	22	14	M	PM				Nuc										0.0116396	0.00992768	0.0131768	0.019865	0.0100548	0.0109362	0.00870267	0.0160567	1	0											0.186275	0.195647	0.747404	0.761077	0.652895
HUMAN	Q16611	BAK1	Bcl-2 homologous antagonist/killer	0	1	0	6	3	0	M															0.604706	0.683103	0.686196	0.639432	1	0.71864	0.590964	0.686668	0.754915	0.760647											0.344993	0.306062	0.824445	0.924455	0.811773
HUMAN	O75531	BANF1	Barrier-to-autointegration factor	0	0	0	18	16	19	M																																			0.970139	1	0.794534	0.81422	0.836645
HUMAN	Q8N9N5	BANP	Protein BANP	0	0	0	1	5	1	M					Nuc																														0.290486	0.395249	0.863578	0.961337	0.776423
HUMAN	Q92560	BAP1	Ubiquitin carboxyl-terminal hydrolase BAP1	0	0	0	4	2	2	M																																			0.523007	0.535398	0.908951	0.892241	1
HUMAN	Q8IXM2	BAP18	Chromatin complexes subunit BAP18	0	0	0	8	4	5																																				1	0.967104	0.513226	0.518718	0.521841
HUMAN	Q99728	BARD1	BRCA1-associated RING domain protein 1	0	0	0	1	1	1																																				0.111401	0.132809	0.742454	1	0.63919
HUMAN	P80723	BASP1	Brain acid soluble protein 1	8	7	6	19	19	15	M	PM						0.124486	0.110462	0.408006	0.39051	0.730051	1	0.546352	0.797562	0.413823	0.799252	0.511317	0.629956	0.931804	0.600416	0.830375	0.700338	1	0.44218	0.506251	0.491554	0.616256	0.595175	0.584781	0.740256	0.767561	0.702661	1	0.20309	0.806494	0.803382	0.761878	0.742333	0.823642
HUMAN	Q07812-2	BAX	Isoform Beta of Apoptosis regulator BAX	1	2	1	10	11	13	M					Nuc		0.142673	0.0701905	0.406575	0.403585	0.63731	1	0.57942	0.98746	0.393245	0.833359	0.506602	0.565008	0.800383	0.641987	0.741106	0.571501	1	0.562835	0.554396	0.645025	0.899693	0.778038	0.765869	0.983029	0.704751	0.803776	1	0.146661	0.342368	0.333709	0.790419	0.827666	0.946381
HUMAN	Q9NRL2	BAZ1A	Bromodomain adjacent to zinc finger domain protein 1A	0	0	0	25	32	13	M																																			0.269859	0.308872	0.92441	0.983658	0.917046
HUMAN	Q9UIG0-2	BAZ1B	Isoform 2 of Tyrosine-protein kinase BAZ1B	0	0	0	53	62	50	M																																			0.667616	0.637691	0.99505	1	0.957707
HUMAN	Q9UIF9-2	BAZ2A	Isoform 1 of Bromodomain adjacent to zinc finger domain protein 2A	0	0	0	13	17	12	M																																			0.467017	0.439671	0.985868	1	0.838088
HUMAN	Q9UIF8-2	BAZ2B	Isoform 2 of Bromodomain adjacent to zinc finger domain protein 2B	0	0	0	2	1	1	M					Nuc																														0.796081	0.781597	0.90285	0.951493	0.937078
HUMAN	Q8WY36-2	BBX	Isoform 2 of HMG box transcription factor BBX	0	0	0	5	5	5	M					Nuc																														0.753706	0.75978	0.987354	1	0.913032
HUMAN	P50895	BCAM	Basal cell adhesion molecule	40	36	39	3	2	2	M	PM	IPM					0.812862	0.70702	0.636804	0.580782	1	0.862106	0.415999	0.592692	0.78434	0.473863	0.415776	0.743009	0.329789	0.702807	0.46955	1	0.712763	0.431146	0.575044	0.635536	0.700054	0.537132	0.551417	0.611864	0.664872	0.669242	1	0.64826	0.863659	1	0.666973	0.759812	0.865701
HUMAN	Q9UHQ4	BCAP29	B-cell receptor-associated protein 29	1	1	0	6	11	7	M							0.536194	0.39344	0.522685	0.513685	0.679398	0.379887	0.422009	1	0.671558	0.884669	0.798927	0.787576	0.485544	0.660481	1	0.792899	0.938957	0.736431											0.718492	0.65343	1	0.954509	0.884659
HUMAN	P51572	BCAP31	B-cell receptor-associated protein 31	9	10	5	34	35	34	M	PM	IPM					0.206189	0.187308	0.627029	0.652326	0.96702	1	0.902257	0.852975	0.475646	1	0.586093	0.756363	0.854352	0.71161	0.976162	0.701433	0.943058	0.436443	0.382633	0.400383	0.494271	0.575176	0.608642	0.712554	0.733231	0.681155	1	0.198789	0.483607	0.437855	0.910483	0.916834	0.856964
HUMAN	O75934	BCAS2	Pre-mRNA-splicing factor SPF27	0	0	0	15	19	14	M																																			0.415745	0.437564	0.938496	1	0.91993
HUMAN	Q9H6U6-2	BCAS3	Isoform 1 of Breast carcinoma-amplified sequence 3	0	0	0	2	0	0	M					Nuc																														0.928231	1	0.803887	0.841434	0.903888
HUMAN	P54687	BCAT1	Branched-chain-amino-acid aminotransferase, cytosolic	0	0	0	6	3	4																																				0.972233	1	0.226175	0.213723	0.269713
HUMAN	O15382	BCAT2	Branched-chain-amino-acid aminotransferase, mitochondrial	1	2	0	18	24	13	M							0.23665	0.251935	0.740093	0.785698	0.921187	0.431834	0.43739	1	0.567041	0.952235	0.925066	0.826649	1	0.877321	0.981147	0.801716	0.78404	0.812773											0.509258	0.436668	1	0.989542	0.915977
HUMAN	Q9P287	BCCIP	BRCA2 and CDKN1A-interacting protein	0	0	0	16	15	13																																				0.874258	0.995129	0.741505	0.724743	0.983691
HUMAN	P12694	BCKDHA	2-oxoisovalerate dehydrogenase subunit alpha, mitochondrial	0	0	0	19	16	11																																				0.429032	0.434566	0.976577	1	0.975915
HUMAN	P21953	BCKDHB	2-oxoisovalerate dehydrogenase subunit beta, mitochondrial	0	0	0	7	6	5																																				0.535294	0.530694	0.92231	1	0.880215
HUMAN	O14874	BCKDK	[3-methyl-2-oxobutanoate dehydrogenase [lipoamide]] kinase, mitochondrial	0	0	0	10	10	7																																				0.7588	0.6952	1	0.997204	0.850361
HUMAN	O95999	BCL10	B-cell lymphoma/leukemia 10	0	0	0	3	1	4	M	PM				Nuc																														0.834003	1	0.345258	0.382662	0.447951
HUMAN	Q07817-2	BCL2L1	Isoform Bcl-X(S) of Bcl-2-like protein 1	0	0	0	1	1	1	M																																			0.874182	0.724211	0.796278	1	0.834414
HUMAN	Q9HB09	BCL2L12	Bcl-2-like protein 12	0	0	0	0	1	1
HUMAN	Q9BXK5	BCL2L13	Bcl-2-like protein 13	9	10	1	21	19	14	M					Nuc		0.145288	0.130125	0.56637	0.621919	0.729642	1	0.689234	0.53331	0.490879	0.945823	0.675064	0.684159	0.918681	0.641386	1	0.637594	0.699985	0.662709	0.516835	0.601313	0.730285	0.803267	0.906222	1	0.704443	0.666657	0.652169	0.15497	0.667883	0.596508	1	0.972228	0.845029
HUMAN	Q92843	BCL2L2	Bcl-2-like protein 2	0	0	0	0	0	1	M
HUMAN	P41182	BCL6	B-cell lymphoma 6 protein	0	0	0	4	2	0	M					Nuc																														0.298245	0.294583	0.867	0.837042	1
HUMAN	Q4VC05-2	BCL7A	Isoform 2 of B-cell CLL/lymphoma 7 protein family member A	0	0	0	1	2	2																																				0.0424138	0.00592643	0.790647	0.89612	0.831793
HUMAN	Q9BQE9	BCL7B	B-cell CLL/lymphoma 7 protein family member B	0	0	0	12	7	7																																				0.276179	0.263701	0.964231	0.91211	1
HUMAN	Q8WUZ0	BCL7C	B-cell CLL/lymphoma 7 protein family member C	0	0	0	4	4	3																																				0.979363	0.998826	1	0.978622	0.865306
HUMAN	O00512	BCL9	B-cell CLL/lymphoma 9 protein	0	0	0	1	0	0	M					Nuc																														0.62247	0.602298	0.76665	0.657954	0.894769
HUMAN	Q86UU0-2	BCL9L	Isoform 2 of B-cell CLL/lymphoma 9-like protein	0	0	1	1	2	5	M					Nuc																				0.667476	0.583929	0.633184	0.705553	0.77227	1	0.533032	0.501907	0.653888	0.266934	0.742408	1	0.759102	0.681026	0.822937
HUMAN	Q9NYF8-2	BCLAF1	Isoform 2 of Bcl-2-associated transcription factor 1	2	1	2	32	37	21	M							0.450566	0.319674	0.553452	0.607112	0.8082	0.894748	0.858608	1	0.698325	1	0.80117	0.750702	0.823977	0.889557	0.830136	0.822352	0.857692	0.869477	1	0.829569	0.950398	0.923922	0.519639	0.825144	0.217664	0.141122	0.416742	0.46883	0.703284	0.638934	0.929473	0.893261	1
HUMAN	Q6W2J9-2	BCOR	Isoform 2 of BCL-6 corepressor	0	0	0	10	10	3	M					Nuc																														0.63298	0.453518	0.889463	0.877644	1
HUMAN	Q5H9F3-2	BCORL1	Isoform 2 of BCL-6 corepressor-like protein 1	0	0	0	6	10	3	M	PM				Nuc																														0.240118	0.230006	0.937852	0.959297	0.952621
HUMAN	P11274-2	BCR	Isoform 2 of Breakpoint cluster region protein	0	0	0	1	0	0	M	PM																																		0.873887	1	0.39712	0.477998	0.51933
HUMAN	Q9Y276	BCS1L	Mitochondrial chaperone BCS1	0	0	0	8	11	7	M																																			0.559717	0.546677	1	0.957517	0.852556
HUMAN	Q02338	BDH1	D-beta-hydroxybutyrate dehydrogenase, mitochondrial	0	1	0	11	16	11	M					Nuc										0.687053	0.649093	0.683341	0.932111	0.563736	0.886437	0.724547	0.734746	1	0.420721											0.346469	0.300034	0.99429	1	0.94833
HUMAN	Q9BUT1	BDH2	3-hydroxybutyrate dehydrogenase type 2	0	0	0	8	4	5																																				0.954376	1	0.279029	0.268982	0.287436
HUMAN	P30411-2	BDKRB2	Isoform Short of B2 bradykinin receptor	3	0	5	0	0	0	M	PM	IPM					0.88686	1	0.196585	0.180977	0.118967	0.198124	0.164546	0.126758											1	0.781043	0.738746	0.510348	0.482284	0.242677	0.257922	0.260721	0.150523	0.932472
HUMAN	Q14457	BECN1	Beclin-1	0	0	0	4	4	1	M					Nuc																														0.981191	1	0.678499	0.663767	0.80984
HUMAN	Q5T5X7	BEND3	BEN domain-containing protein 3	0	0	0	2	0	0																																				0.338549	0.436853	0.796427	0.835574	0.841182
HUMAN	O15155	BET1	BET1 homolog	0	1	0	2	2	2	M															0.716819	0.976201	0.682901	0.780583	1	0.824496	0.944468	0.755317	0.951723	0.538128											0.894105	1	0.90308	0.914386	0.876907
HUMAN	Q9NYM9	BET1L	BET1-like protein	0	0	0	1	0	1	M					Nuc																														1	0.935695	0.187305	0.174125	0.208928
HUMAN	Q9NZS9	BFAR	Bifunctional apoptosis regulator	0	0	0	0	1	2	M	PM	IPM
HUMAN	P21810	BGN	Biglycan	6	5	8	14	11	21	M	PM		CS	XC			0.217122	0.201262	0.310536	0.321874	0.662314	0.767044	0.481735	1	0.254347	0.303236	0.345754	0.295333	1	0.36932	0.307812	0.386545	0.712537	0.278721	0.313184	0.416857	0.509612	0.378903	0.422722	0.489464	0.370939	0.435173	1	0.200887	0.849186	0.814119	0.617482	0.616567	0.823242
HUMAN	O14503	BHLHE40	Class E basic helix-loop-helix protein 40	0	0	0	0	2	0	M
HUMAN	Q93088	BHMT	Betaine--homocysteine S-methyltransferase 1	0	0	0	2	0	1																																				0.619874	0.746489	0.100772	0.107146	0.158733
HUMAN	Q9H694	BICC1	Protein bicaudal C homolog 1	0	0	0	5	0	0																																				0.894567	1	0.265214	0.281001	0.237979
HUMAN	Q8TD16-2	BICD2	Isoform 2 of Protein bicaudal D homolog 2	0	2	0	23	24	21	M	PM														0.652314	1	0.606626	0.834219	0.896749	0.831003	0.953643	0.754797	0.986401	0.561995											0.641456	0.640116	0.715609	0.768908	0.953287
HUMAN	P55957-2	BID	Isoform 2 of BH3-interacting domain death agonist	0	0	0	5	3	3	M																																			0.964103	1	0.238603	0.241259	0.29165
HUMAN	O00499-10	BIN1	Isoform BIN1-13 of Myc box-dependent-interacting protein 1	0	0	0	11	5	5	M					Nuc																														0.984171	1	0.377141	0.376882	0.428552
HUMAN	Q9NQY0-2	BIN3	Isoform 2 of Bridging integrator 3	0	0	0	2	2	2	M																																			0.975139	1	0.688884	0.663328	0.79035
HUMAN	O15392-2	BIRC5	Isoform 2 of Baculoviral IAP repeat-containing protein 5	0	0	0	1	0	0	M																																			0.268016	0.322611	0.72505	0.80351	0.526973
HUMAN	Q9NR09	BIRC6	Baculoviral IAP repeat-containing protein 6	0	0	0	7	12	7	M																																			1	0.933205	0.682889	0.663391	0.792975
HUMAN	P54132	BLM	Bloom syndrome protein	0	0	0	0	1	0	M					Nuc
HUMAN	Q13867	BLMH	Bleomycin hydrolase	0	1	2	14	13	12	M					Nuc										0.356803	0.346105	0.513846	0.444733	1	0.617787	0.20228	0.412295	0.252865	0.310342	0.660685	0.651043	0.764266	0.778342	1	0.9612	0.631251	0.710923	0.689224	0.371096	0.872557	0.874258	0.663923	0.673315	1
HUMAN	P78537-2	BLOC1S1	Isoform 2 of Biogenesis of lysosome-related organelles complex 1 subunit 1	0	0	0	4	3	3	M																																			0.982155	1	0.893274	0.97583	0.900218
HUMAN	Q6QNY1	BLOC1S2	Biogenesis of lysosome-related organelles complex 1 subunit 2	0	0	0	2	3	0	M					Nuc																														0.953299	1	0.75986	0.78556	0.774498
HUMAN	Q6QNY0	BLOC1S3	Biogenesis of lysosome-related organelles complex 1 subunit 3	0	1	0	1	1	1	M															0.913513	0.57955	1	0.602455	0.915376	0.764742	0.491116	0.659607	0.444543	0.668058											0.881386	1	0.606049	0.567065	0.488513
HUMAN	P53004	BLVRA	Biliverdin reductase A	0	0	0	10	15	11																																				0.98443	1	0.548977	0.529125	0.68915
HUMAN	P30043	BLVRB	Flavin reductase	0	0	0	9	12	6	M	PM				Nuc																														1	0.957486	0.325655	0.340414	0.494386
HUMAN	Q9H2G9	BLZF1	Golgin-45	0	0	0	3	5	1	M					Nuc																														0.444609	0.434765	1	0.974971	0.835884
HUMAN	P35226	BMI1	Polycomb complex protein BMI-1	0	0	0	2	2	2	M																																			0.994627	1	0.770808	0.731876	0.792671
HUMAN	P13497	BMP1	Bone morphogenetic protein 1	0	0	0	4	6	12	M				XC																															1	0.876775	0.7036	0.693205	0.712787
HUMAN	Q9NSY1	BMP2K	BMP-2-inducible protein kinase	0	1	0	27	23	13	M					Nuc										0.488715	0.703633	0.807475	0.758885	1	0.838517	0.719665	0.634945	0.515844	0.269162											0.421507	0.429006	0.957495	0.960348	0.960297
HUMAN	P36894	BMPR1A	Bone morphogenetic protein receptor type-1A	5	1	4	0	0	2	M	PM						1	0.924683	0.297079	0.242033	0.258741	0.21349	0.236457	0.182865	1	0.584874	0.631361	0.829041	0.600466	0.758188	0.525999	0.744579	0.524013	0.638611	0.394327	0.370039	0.40322	0.200024	0.199704	0.17679	0.159143	0.169284	0.12833	1
HUMAN	Q13873	BMPR2	Bone morphogenetic protein receptor type-2	66	68	61	6	8	6	M	PM	IPM	CS				0.295393	0.305388	1	0.934655	0.571216	0.418127	0.824343	0.466735	0.951343	0.612843	1	0.761034	0.769179	0.637704	0.683519	0.519401	0.380987	0.488406	0.480988	0.519569	0.413649	0.648021	0.745562	0.505231	0.895631	1	0.647626	0.340646	0.372096	0.392434	0.973707	1	0.734843
HUMAN	Q14692	BMS1	Ribosome biogenesis protein BMS1 homolog	0	0	0	39	36	22	M																																			0.543203	0.527858	0.92818	0.97006	0.861743
HUMAN	Q12981-1	BNIP1	Isoform 3 of Vesicle transport protein SEC20	0	0	0	9	11	15	M																																			0.546547	0.531156	0.869616	0.948771	0.808971
HUMAN	O60238	BNIP3L	BCL2/adenovirus E1B 19 kDa protein-interacting protein 3-like	0	0	0	2	2	2	M																																			1	0.714109	0.491587	0.607584	0.343969
HUMAN	Q9BWV1-3	BOC	Isoform 3 of Brother of CDO	3	0	2	1	1	0	M	PM						0.919336	0.963408	0.280888	0.312404	1	0.576722	0.430193	0.24864											0.532471	0.533072	0.621687	0.693888	0.461005	0.519962	0.300524	0.401216	0.651767	1	0.533732	0.638206	0.665641	0.91619	1
HUMAN	Q96IK1	BOD1	Biorientation of chromosomes in cell division protein 1	1	0	0	0	2	0	M							0.573538	0.593017	0.788029	1	0.571943	0.841214	0.747524	0.449016
HUMAN	Q8NFC6	BOD1L	Biorientation of chromosomes in cell division protein 1-like	0	1	0	23	24	26																0.409614	1	0.473861	0.646178	0.695906	0.590416	0.903019	0.53268	0.950591	0.370658											0.628164	0.605728	0.923997	0.913634	1
HUMAN	Q9Y3E2	BOLA1	BolA-like protein 1	0	0	0	3	2	0	M				XC																															0.653128	0.696483	0.82417	1	0.700395
HUMAN	Q9H3K6	BOLA2	BolA-like protein 2	1	0	0	8	5	4								0.824822	1	0.470706	0.620831	0.768807	0.970961	0.655038	0.890898																					0.849806	0.91985	0.774023	0.791483	1
HUMAN	Q53S33	BOLA3	BolA-like protein 3	1	0	1	5	6	2					XC			0.649266	0.608705	0.846656	0.90286	0.675322	1	0.85018	0.566749											0.952754	1	0.493748	0.516719	0.616444	0.425928	0.583047	0.654489	0.519325	0.739915	0.662343	0.633119	0.976967	1	0.856676
HUMAN	Q14137	BOP1	Ribosome biogenesis protein BOP1	0	0	0	23	19	16																																				0.701161	0.620223	0.794325	0.746316	1
HUMAN	P07738	BPGM	Bisphosphoglycerate mutase	0	0	0	3	0	1																																				0.980452	1	0.632109	0.668545	0.666127
HUMAN	Q86WA6-2	BPHL	Isoform 2 of Valacyclovir hydrolase	2	0	0	5	11	5	M							0.437381	0.417902	0.659041	0.761609	0.825088	1	0.727905	0.531213																					0.541308	0.457506	1	0.910913	0.938445
HUMAN	O95861-2	BPNT1	Isoform 2 of 3'(2'),5'-bisphosphate nucleotidase 1	0	0	0	6	8	6																																				0.923145	1	0.541966	0.539821	0.651018
HUMAN	Q12830-2	BPTF	Isoform 2 of Nucleosome-remodeling factor subunit BPTF	0	0	0	26	32	22																																				0.577235	0.582213	1	0.952901	0.920035
HUMAN	P15056	BRAF	Serine/threonine-protein kinase B-raf	0	0	0	0	2	0	M	PM				Nuc
HUMAN	Q7Z569	BRAP	BRCA1-associated protein	0	0	0	3	2	3																																				0.989706	1	0.679337	0.670262	0.75849
HUMAN	Q6PJG6	BRAT1	BRCA1-associated ATM activator 1	0	0	0	2	2	3	M					Nuc																														0.755923	0.874119	0.8686	0.932669	0.876924
HUMAN	P38398-2	BRCA1	Isoform 2 of Breast cancer type 1 susceptibility protein	0	0	0	0	1	0	M	PM
HUMAN	P46736-2	BRCC3	Isoform 1 of Lys-63-specific deubiquitinase BRCC36	0	0	0	4	3	4																																				0.908985	1	0.468614	0.472302	0.496594
HUMAN	O95696-2	BRD1	Isoform 2 of Bromodomain-containing protein 1	0	0	0	8	12	5																																				0.608509	0.678596	0.987839	1	0.981118
HUMAN	P25440-2	BRD2	Isoform 2 of Bromodomain-containing protein 2	2	1	0	10	5	6	M					Nuc		0.0425046	0.0462329	0.721745	0.439441	1	0.470703	0.32098	0.812313	0.549462	0.987401	0.527591	0.626121	0.659876	0.51286	1	0.77645	0.9975	0.567307											0.463074	0.435158	0.982576	0.911672	1
HUMAN	Q15059	BRD3	Bromodomain-containing protein 3	1	1	2	7	11	8	M					Nuc		0.103376	0.147336	0.664526	0.391709	0.779892	1	0.421489	0.601346	0.593907	1	0.649621	0.634668	0.58075	0.654995	0.880693	0.781377	0.754962	0.514112	0.57192	0.698649	0.754211	0.807356	0.833121	1	0.538193	0.515169	0.634342	0.302099	0.67409	0.73856	1	0.965149	0.903937
HUMAN	O60885	BRD4	Bromodomain-containing protein 4	4	8	7	31	32	23	M							0.124801	0.146845	0.591991	0.488531	1	0.995225	0.481826	0.819175	0.478542	0.995285	0.600164	0.677554	0.649569	0.603804	1	0.732962	0.895811	0.551772	0.501641	0.563612	0.649153	0.735353	0.691306	1	0.531571	0.371119	0.679861	0.0643308	0.501969	0.474366	1	0.954365	0.995082
HUMAN	Q9NPI1	BRD7	Bromodomain-containing protein 7	0	0	0	7	5	5	M					Nuc																														0.357676	0.337825	0.956311	1	0.918799
HUMAN	Q9H0E9-2	BRD8	Isoform 2 of Bromodomain-containing protein 8	0	0	0	8	10	6	M																																			0.444722	0.448266	0.919802	0.880443	0.914913
HUMAN	Q9H8M2-1	BRD9	Isoform 5 of Bromodomain-containing protein 9	2	2	2	6	5	1								0.150587	0.307638	0.664884	0.612469	0.623285	0.122493	0.602461	1	0.293979	0.144655	0.408986	0.27314	0.0293017	0.264476	0.187107	0.261302	0.316124	1	0.950636	0.968475	1	0.591991	0.761052	0.455578	0.380646	0.456013	0.664668	0.234023	0.659238	0.656005	0.96283	0.940518	1
HUMAN	Q9NXR7	BRE	BRCA1-A complex subunit BRE	0	0	0	5	3	1																																				1	0.999033	0.5755	0.566369	0.535196
HUMAN	Q92994-2	BRF1	Isoform 2 of Transcription factor IIIB 90 kDa subunit	0	0	0	0	1	1
HUMAN	Q8WY22	BRI3BP	BRI3-binding protein	0	1	0	2	2	1	M															0.378199	1	0.535478	0.671969	0.987157	0.648964	0.723063	0.52731	0.606992	0.352348											0.496987	0.523259	0.98771	1	0.808618
HUMAN	Q8TDN6	BRIX1	Ribosome biogenesis protein BRX1 homolog	0	0	0	27	37	27	M																																			0.614355	0.604419	0.88218	0.852439	1
HUMAN	Q8WUW1-2	BRK1	Isoform 2 of Protein BRICK1	0	0	0	6	5	8	M																																			0.941545	1	0.72645	0.653647	0.685691
HUMAN	Q9HCU9	BRMS1	Breast cancer metastasis-suppressor 1	0	0	0	2	3	1	M					Nuc																														0.289945	0.351881	0.932578	1	0.888415
HUMAN	Q5PSV4	BRMS1L	Breast cancer metastasis-suppressor 1-like protein	0	0	0	1	2	4	M					Nuc																														0.397118	0.605244	0.647569	0.893009	0.605769
HUMAN	Q5VW32	BROX	BRO1 domain-containing protein BROX	0	0	0	8	6	6	M																																			0.875659	1	0.392772	0.419462	0.489976
HUMAN	O95563	BRP44	Brain protein 44	1	1	3	4	5	5	M							0.162502	0.145352	0.459603	0.643396	0.440651	0.492743	0.704561	1	0.600548	0.430702	0.423238	0.488794	0.692401	0.547733	0.403266	0.440298	1	0.285409	0.342204	0.348624	0.391476	0.639523	0.609385	0.585866	0.974958	1	0.968901	0.281064	0.337209	0.37178	0.988447	1	0.931838
HUMAN	P55201-2	BRPF1	Isoform 2 of Peregrin	0	0	0	7	3	1	M	PM																																		0.39427	0.378773	1	0.963459	0.93301
HUMAN	Q9ULD4	BRPF3	Bromodomain and PHD finger-containing protein 3	0	0	0	3	2	1					XC																															0.930754	1	0.904926	0.944724	0.890196
HUMAN	Q8IWQ3-2	BRSK2	Isoform 2 of BR serine/threonine-protein kinase 2	1	0	0	1	1	0	M							1	0.950049	0.380835	0.456719	0.296807	0.359981	0.429928	0.3653																					0.162262	0.151591	0.691432	0.677737	0.882177
HUMAN	Q9NW68-2	BSDC1	Isoform 2 of BSD domain-containing protein 1	0	0	0	0	2	0
HUMAN	P35613-2	BSG	Isoform 2 of Basigin	126	154	118	17	21	16	M	PM						0.918325	1	0.85562	0.780168	0.384581	0.694192	0.913996	0.458286	0.766339	0.56883	0.866577	0.646073	0.88487	0.723287	0.48091	0.534809	0.363463	1	0.601984	0.616342	0.550333	0.687722	0.61318	0.406293	0.789129	0.849834	0.419595	1	1	0.922208	0.730719	0.722623	0.528056
HUMAN	Q10588	BST1	ADP-ribosyl cyclase 2	34	31	36	12	10	15	M	PM						0.875539	1	0.700474	0.66468	0.503256	0.454226	0.530266	0.454093	0.989351	0.610296	0.95411	0.777578	0.774028	0.816714	0.727585	0.785882	0.593449	1	0.978628	0.924841	0.924078	0.749094	0.746833	0.673679	0.605769	0.615259	0.468437	1	1	0.995186	0.663221	0.654236	0.616874
HUMAN	Q10589	BST2	Bone marrow stromal antigen 2	1	2	9	0	0	0	M	PM	IPM	CS				0.115414	0.128256	1	0.865092	0.0617941	0.133522	0.199071	0.232902	0.316564	0.129997	0.114643	0.100587	0.105764	0.0738865	0.0693602	0.0478311	0.127506	1	1	0.813673	0.191592	0.671977	0.661131	0.0939997	0.254926	0.281839	0.0586178	0.054372
HUMAN	O14981	BTAF1	TATA-binding protein-associated factor 172	2	1	0	10	14	17	M					Nuc		0.642638	0.615228	0.776154	0.883728	0.639026	1	0.804203	0.619589	0.807086	0.764881	0.678594	0.762309	0.872192	0.653281	0.96787	0.683058	1	0.261771											0.795652	0.761641	0.887376	0.765931	1
HUMAN	Q9H0C5	BTBD1	BTB/POZ domain-containing protein 1	0	0	0	1	1	1	M																																			0.615427	0.607419	0.850098	0.898291	0.875458
HUMAN	Q9BX70	BTBD2	BTB/POZ domain-containing protein 2	0	0	0	0	0	2	M
HUMAN	P43251	BTD	Biotinidase	0	0	0	3	4	4	M				XC																															0.388227	0.35981	0.840206	0.899477	0.861463
HUMAN	P20290	BTF3	Transcription factor BTF3	0	1	0	25	22	24	M					Nuc										0.397665	0.932688	0.546607	0.607542	1	0.54242	0.955477	0.517394	0.763253	0.436661											0.520112	0.552465	0.711203	0.735399	0.798489
HUMAN	Q96K17	BTF3L4	Transcription factor BTF3 homolog 4	0	0	0	16	16	14																																				0.567765	0.609909	0.648064	0.652478	0.75343
HUMAN	P62324	BTG1	Protein BTG1	0	0	0	1	0	0	M					Nuc																														0.809438	0.737654	0.678249	0.902213	0.89662
HUMAN	Q7KYR7	BTN2A1	Butyrophilin subfamily 2 member A1	12	13	14	1	1	0	M	PM	IPM					0.91684	1	0.329756	0.284679	0.183986	0.178742	0.220141	0.205259	0.703984	0.436285	0.609482	0.497457	0.528139	0.499164	0.422794	0.44475	0.406501	1	0.620757	0.607468	0.461727	0.399448	0.358554	0.236234	0.263424	0.255358	0.173128	1	0.898721	1	0.352482	0.292436	0.263963
HUMAN	O00481	BTN3A1	Butyrophilin subfamily 3 member A1	6	5	8	0	0	0	M	PM						0.979985	1	0.421051	0.386874	0.166537	0.109317	0.251657	0.156423	0.536983	0.302162	0.446282	0.389311	0.288388	0.403651	0.30249	0.329042	0.23217	1	1	0.941487	0.752101	0.585361	0.602344	0.290788	0.357204	0.391789	0.174761	0.821351
HUMAN	P78410	BTN3A2	Butyrophilin subfamily 3 member A2	2	2	2	0	0	0	M	PM						1	0.960191	0.388689	0.344577	0.119328	0.20083	0.267676	0.130772	0.622844	0.429581	0.455389	0.431045	0.609377	0.392982	0.371938	0.311625	0.272478	1	1	0.967282	0.744864	0.59408	0.60116	0.354514	0.360245	0.392973	0.233766	0.773246
HUMAN	O43684-2	BUB3	Isoform 2 of Mitotic checkpoint protein BUB3	1	2	1	25	30	17	M					Nuc		0.548679	0.450286	0.587289	0.597261	0.960037	0.901448	0.711832	1	0.429516	0.913643	0.463514	0.650818	0.738997	0.736824	0.85311	0.67543	1	0.468441	0.709007	0.691131	0.68964	0.848224	0.758063	1	0.687138	0.467296	0.811843	0.265566	0.867313	0.844931	0.802743	0.803826	0.933114
HUMAN	Q9BRD0-2	BUD13	Isoform 2 of BUD13 homolog	0	0	0	3	1	2																																				0.502571	0.501997	0.89546	1	0.90581
HUMAN	P41223	BUD31	Protein BUD31 homolog	0	0	0	8	8	5	M					Nuc																														0.80437	0.826871	0.864496	0.869768	0.879845
HUMAN	Q13895	BYSL	Bystin	0	0	0	18	18	9	M																																			0.642561	0.650981	0.989778	0.977872	0.864806
HUMAN	Q7L1Q6	BZW1	Basic leucine zipper and W2 domain-containing protein 1	6	3	4	21	20	23								0.696093	0.565295	0.795664	0.877351	0.74906	0.885916	0.810604	1	1	0.67094	0.62163	0.676744	0.639861	0.597409	0.874853	0.697386	0.890099	0.703134	0.573842	0.732743	0.642489	0.79747	0.857574	1	0.693662	0.707018	0.703996	0.520824	0.91725	0.958168	0.600128	0.601758	0.636404
HUMAN	Q9Y6E2	BZW2	Basic leucine zipper and W2 domain-containing protein 2	4	2	0	19	13	16								0.757246	0.663346	0.944703	0.910221	0.850707	0.915588	1	0.98588	0.922855	0.627748	0.521706	0.641175	0.296623	0.541527	0.889203	0.547911	1	0.583937											0.96997	1	0.525764	0.524434	0.496952
HUMAN	Q7Z3E2	C10orf118	Uncharacterized protein C10orf118	0	0	0	3	4	0																																				0.655889	0.69454	0.590851	0.607375	0.792737
HUMAN	Q8N655	C10orf12	Uncharacterized protein C10orf12	0	0	0	2	6	0																																				0.258569	0.299944	0.97832	0.908719	1
HUMAN	Q5VWN6	C10orf18	Uncharacterized protein C10orf18	0	0	0	2	1	2																																				0.809412	0.651153	0.598587	1	0.590244
HUMAN	Q96B45	C10orf32	UPF0693 protein C10orf32	0	0	0	3	3	1																																				0.730591	0.786531	0.8379	0.947927	0.764796
HUMAN	Q96D05	C10orf35	Uncharacterized protein C10orf35	0	0	0	1	1	1	M						ShG																													0.0418893	0.0274865	1	0.927765	0.66884
HUMAN	Q86Y37	C10orf46	Uncharacterized protein C10orf46	0	1	0	5	4	1																0.546812	0.989732	0.551204	0.562996	0.759524	0.516414	1	0.647622	0.940534	0.44942											0.624956	0.697023	0.784389	0.808309	0.985542
HUMAN	Q9H7M9	C10orf54	Platelet receptor Gi24	10	11	9	3	3	2	M						ShG	0.284066	0.283306	0.983927	1	0.627526	0.650385	0.98513	0.457177	1	0.51845	0.744996	0.856186	0.578263	0.822362	0.601844	0.810063	0.378002	0.152096	0.0856479	0.0943148	0.130176	0.229669	0.272707	0.162014	0.965926	1	0.634841	0.208891	0.583004	0.559261	1	0.98396	0.769896
HUMAN	Q9BRX8	C10orf58	UPF0765 protein C10orf58	0	0	0	6	10	9	M																																			0.253627	0.239255	0.979315	1	0.642479
HUMAN	Q8IW00	C10orf72	Uncharacterized Ig-like domain-containing protein C10orf72	1	1	3	0	0	0	M	PM						1	0.990902	0.747616	0.760944	0.242288	0.438225	0.560659	0.180489	0.861865	0.541933	0.470472	0.677049	1	0.504827	0.439242	0.537424	0.205847	0.664123	1	0.94213	0.963653	0.395659	0.372227	0.1901	0.191566	0.176841	0.0993787	0.350533
HUMAN	Q5T2E6	C10orf76	UPF0668 protein C10orf76	0	0	0	3	4	1	M						ShG																													0.512403	0.589546	0.898916	0.980343	0.68303
HUMAN	P61165	C11orf10	UPF0197 transmembrane protein C11orf10	0	0	0	1	0	1	M						ShG																													0.94859	0.861004	0.869935	1	0.956253
HUMAN	Q6ZVL6-2	C11orf41	Isoform 2 of UPF0606 protein C11orf41	3	0	1	0	0	0	M						ShG	0.518674	0.522579	0.754254	0.825584	0.491993	1	0.842192	0.456127											0.899679	1	0.871171	0.923163	0.903267	0.658285	0.933087	0.727214	0.526407	0.830828
HUMAN	Q8N8R7	C11orf46	Uncharacterized protein C11orf46	0	0	0	0	1	1
HUMAN	Q9H0W9-2	C11orf54	Isoform 2 of Ester hydrolase C11orf54	0	0	0	4	1	4	M					Nuc																														0.996186	1	0.371163	0.323674	0.391797
HUMAN	Q6ZUT1-2	C11orf57	Isoform 2 of Uncharacterized protein C11orf57	0	0	0	0	0	1
HUMAN	Q6P1R3-3	C11orf61	Isoform 3 of Uncharacterized protein C11orf61	0	0	0	1	3	4																																				0.576809	0.643268	0.872737	0.802238	0.857104
HUMAN	Q9H3H3-2	C11orf68	Isoform 2 of UPF0696 protein C11orf68	0	0	0	4	3	5																																				0.963252	1	0.300824	0.273797	0.233191
HUMAN	Q53FT3	C11orf73	Uncharacterized protein C11orf73	0	0	0	1	0	0	M					Nuc																														1	0.963546	0.273957	0.225577	0.368739
HUMAN	Q6UW78	C11orf83	UPF0723 protein C11orf83	0	0	0	1	5	4					XC																															0.382159	0.236983	0.813204	1	0.909801
HUMAN	Q9BUA3	C11orf84	Uncharacterized protein C11orf84	0	0	0	0	1	4
HUMAN	C9JLR9	C11orf95	Uncharacterized protein C11orf95	0	0	0	1	2	0																																				0.251123	0.28737	0.931061	1	0.877134
HUMAN	Q9HB07	C12orf10	UPF0160 protein MYG1, mitochondrial	0	0	0	15	9	5	M					Nuc																														0.9066	1	0.377161	0.369222	0.461133
HUMAN	Q9NVM9	C12orf11	Cell cycle regulator Mat89Bb homolog	0	0	0	20	18	15	M					Nuc																														0.825449	0.73705	0.959756	0.996678	0.895708
HUMAN	Q8WUH6	C12orf23	UPF0444 transmembrane protein C12orf23	0	0	0	6	4	9	M						ShG																													0.877832	1	0.209553	0.219772	0.206665
HUMAN	Q8N999-3	C12orf29	Isoform 3 of Uncharacterized protein C12orf29	0	0	0	1	2	1																																				0.920277	1	0.298841	0.35151	0.415083
HUMAN	Q9NQ89	C12orf4	Uncharacterized protein C12orf4	0	0	1	1	1	1																										0.538098	0.685385	0.628978	0.662418	0.68202	0.997429	0.750518	0.660658	1	0.17027	0.773486	1	0.68994	0.71999	0.821073
HUMAN	Q9H9L4	C12orf41	Uncharacterized protein C12orf41	0	0	0	1	1	0																																				0.301689	0.42028	0.724076	0.901162	0.842751
HUMAN	Q96C57	C12orf43	Uncharacterized protein C12orf43	0	0	0	7	7	3																																				0.252122	0.309303	0.877546	0.98059	0.985463
HUMAN	Q8IYJ0-2	C12orf53	Isoform 2 of Uncharacterized protein C12orf53	1	4	2	0	0	0	M						ShG	1	0.829291	0.740552	0.682333	0.311882	0.606628	0.510158	0.43703	1	0.684355	0.839086	0.833677	0.882967	0.775431	0.699041	0.668318	0.556541	0.633642	0.92894	1	0.659793	0.846807	0.901749	0.422877	0.733909	0.775549	0.34565	0.580249
HUMAN	Q99622	C12orf57	Protein C10	0	0	0	1	3	0																																				0.878559	0.945578	0.882678	0.861443	0.915311
HUMAN	Q96I36	C12orf62	Uncharacterized protein C12orf62	0	0	0	1	1	1	M																																			0.575834	0.47418	1	0.980248	0.851063
HUMAN	Q69YU5	C12orf73	Uncharacterized protein C12orf73	1	2	0	2	3	3					XC			0.0733328	0.0762649	0.499168	0.562403	1	0.874719	0.575585	0.576585	0.648194	0.844804	0.738044	0.739963	0.804846	1	0.91769	0.729396	0.677758	0.523996											0.140301	0.134778	0.655506	0.724594	1
HUMAN	Q5JUR7	C13orf27	Uncharacterized protein C13orf27	1	0	0	3	2	0								0.320895	0.0592032	0.0245524	0.0368909	0.0415167	1	0.78688	0.0189812																					0.287557	0.253347	0.60246	0.615705	0.616855
HUMAN	Q8IV20	C13orf31	UPF0124 protein C13orf31	0	0	0	0	0	1
HUMAN	Q9UKR5	C14orf1	Probable ergosterol biosynthetic protein 28	3	1	0	0	0	0	M							1	0.785451	0.714723	0.743911	0.593229	0.587532	0.711027	0.68841	1	0.610026	0.892404	0.978889	0.608374	0.806671	0.708642	0.902704	0.478026	0.609026
HUMAN	Q9NX78	C14orf101	UPF0679 protein C14orf101	0	1	0	2	0	0	M						ShG									0.649721	0.977915	0.678898	0.696303	1	0.878429	0.880335	0.8482	0.788649	0.677239											0.818283	0.755919	0.918193	1	0.800188
HUMAN	Q9H7Z3	C14orf102	UPF0614 protein C14orf102	0	0	0	2	5	2																																				0.478045	0.429128	1	0.871806	0.867122
HUMAN	Q9NWQ9	C14orf119	Uncharacterized protein C14orf119	0	0	0	2	1	1	M																																			0.93135	1	0.466674	0.502105	0.542255
HUMAN	Q9BXV9	C14orf142	Uncharacterized protein C14orf142	0	0	0	2	2	1																																				0.881953	1	0.278144	0.240317	0.383555
HUMAN	Q96EM0	C14orf149	Probable proline racemase	0	0	0	3	2	1																																				0.964242	1	0.249204	0.240146	0.237877
HUMAN	Q96IL0	C14orf153	UPF0671 protein C14orf153	0	0	0	0	2	0	M
HUMAN	Q7Z3D6-2	C14orf159	Isoform 2 of UPF0317 protein C14orf159, mitochondrial	0	0	0	5	5	1	M																																			0.781318	0.741309	0.941537	1	0.842236
HUMAN	Q9Y224	C14orf166	UPF0568 protein C14orf166	0	1	0	32	35	23	M					Nuc										0.233191	0.905232	0.319318	0.527753	0.317391	0.512919	0.752032	0.553765	1	0.292491											0.524578	0.53901	0.945206	0.948417	1
HUMAN	Q86U38	C14orf21	Pumilio domain-containing protein C14orf21	1	1	0	6	10	7								0.68442	0.689642	0.562874	0.734956	1	0.624599	0.721766	0.871759	0.525675	0.754111	0.625628	0.634572	0.195954	0.703537	0.818364	0.675883	1	0.270947											0.271228	0.272233	0.940031	0.938226	1
HUMAN	Q6PJG2	C14orf43	Uncharacterized protein C14orf43	0	0	0	6	9	5	M					Nuc																														1	0.925582	0.873736	0.851606	0.862753
HUMAN	Q6ZMZ3	C14orf49	Nesprin-3	0	0	0	30	43	26	M																																			0.633308	0.649668	0.939044	1	0.981229
HUMAN	Q9H972-2	C14orf93	Isoform 2 of Uncharacterized protein C14orf93	0	0	0	2	2	0					XC																															0.641599	0.628918	0.928712	0.882088	0.883862
HUMAN	Q9NPA0	C15orf24	UPF0480 protein C15orf24	2	3	2	15	14	13	M							0.196439	0.186933	0.546693	0.572257	1	0.912097	0.763741	0.916664	0.380743	1	0.519604	0.663848	0.568359	0.689892	0.861875	0.628051	0.864006	0.50739	0.505525	0.543646	0.586662	0.7449	0.783821	0.878571	0.749297	0.623832	1	0.163161	0.323278	0.336516	0.892688	0.969774	0.784394
HUMAN	Q7Z6K5	C15orf38	UPF0552 protein C15orf38	0	0	0	3	1	1																																				1	0.927125	0.156948	0.167434	0.132325
HUMAN	Q6ZRI6-2	C15orf39	Isoform 2 of Uncharacterized protein C15orf39	0	0	0	1	0	0																																				0.861558	0.810133	0.867921	0.884558	0.82432
HUMAN	Q8WUR7	C15orf40	UPF0235 protein C15orf40	0	0	0	0	2	1
HUMAN	Q96SY0	C15orf44	UPF0464 protein C15orf44	0	0	0	6	9	4																																				0.650001	0.733263	0.938952	0.992292	0.799702
HUMAN	Q6ZUT6-3	C15orf52	Isoform 3 of Uncharacterized protein C15orf52	0	0	0	0	1	0
HUMAN	Q9BV29-2	C15orf57	Isoform 2 of Uncharacterized protein C15orf57	0	0	0	1	1	0																																				0.339511	0.498752	0.747924	0.627002	0.846272
HUMAN	Q96S19	C16orf13	UPF0585 protein C16orf13	0	0	0	0	0	1
HUMAN	Q9UJK0	C16orf42	Probable ribosome biogenesis protein C16orf42	0	0	0	1	0	1																																				0.755802	0.77777	0.721464	0.846682	0.734986
HUMAN	Q96MC5	C16orf45	Uncharacterized protein C16orf45	0	0	0	0	1	0
HUMAN	Q96GQ5	C16orf58	UPF0420 protein C16orf58	2	2	1	11	10	7	M						ShG	0.248343	0.272587	0.545852	0.620871	0.850983	0.197675	0.35277	1	0.590866	0.708104	0.655719	0.656885	0.726336	0.632275	0.738495	0.662943	1	0.589362	0.588295	0.407092	0.513927	0.742829	0.689923	1	0.766417	0.73502	0.923076	0.389578	0.696125	0.679005	0.996114	1	0.941025
HUMAN	Q9NRP2	C16orf61	Uncharacterized protein C16orf61	0	0	0	6	6	4	M																																			0.356098	0.332495	0.980727	0.949996	1
HUMAN	Q7Z3J2	C16orf62	UPF0505 protein C16orf62	0	0	0	11	17	19	M						ShG																													0.85965	0.879122	0.688281	0.737847	0.793848
HUMAN	Q9BSU1	C16orf70	UPF0183 protein C16orf70	0	0	0	2	2	0																																				0.855669	1	0.573608	0.582557	0.704591
HUMAN	Q96GX8	C16orf74	Uncharacterized protein C16orf74	0	0	0	0	1	0
HUMAN	Q9Y6A4	C16orf80	UPF0468 protein C16orf80	0	0	0	5	5	2																																				0.884586	0.797678	1	0.972863	0.906304
HUMAN	Q6PH81-2	C16orf87	Isoform 2 of UPF0547 protein C16orf87	0	0	0	0	0	2
HUMAN	Q1ED39	C16orf88	Protein C16orf88	0	0	0	4	7	2	M																																			0.297769	0.304284	1	0.990981	0.890844
HUMAN	Q6PK18-2	C17orf101	Isoform 2 of PKHD domain-containing transmembrane protein C17orf101	0	0	0	1	1	1	M						ShG																													1	0.838621	0.826239	0.771543	0.659757
HUMAN	A2RUB1-5	C17orf104	Isoform 4 of Uncharacterized protein C17orf104	0	0	0	0	1	0
HUMAN	Q9BRT3	C17orf37	Protein C17orf37	0	0	0	1	1	1	M	PM																																		0.787227	1	0.683889	0.791224	0.753752
HUMAN	Q8IVV7	C17orf39	Uncharacterized protein C17orf39	0	0	0	2	1	0																																				0.570506	0.787849	0.750579	0.955776	0.774269
HUMAN	Q96GS4	C17orf59	Uncharacterized protein C17orf59	0	0	0	3	6	3																																				0.686074	0.646573	0.937848	0.991006	0.871306
HUMAN	Q9BQA9	C17orf62	Uncharacterized protein C17orf62	1	2	1	3	5	2	M						ShG	0.357216	0.379351	0.805277	0.798224	1	0.739041	0.895294	0.911056	0.834196	0.878901	0.945237	1	0.761668	0.993477	0.899979	0.915224	0.879148	0.912081	0.650682	0.725536	0.715492	0.726195	0.792721	0.691225	0.94923	0.812594	1	0.33312	0.538587	0.461004	0.634273	0.922555	0.682488
HUMAN	Q9HAS0	C17orf75	Protein Njmu-R1	0	0	0	11	8	5																																				0.395946	0.384385	0.972398	1	0.981337
HUMAN	Q9BSJ5-2	C17orf80	Isoform 2 of Uncharacterized protein C17orf80	0	0	0	6	12	5	M						ShG																													0.265801	0.281027	0.974689	1	0.86836
HUMAN	Q53F19	C17orf85	Uncharacterized protein C17orf85	0	0	0	13	14	13																																				0.587523	0.587424	0.969079	0.992888	0.952435
HUMAN	A1L188	C17orf89	Uncharacterized protein C17orf89	0	0	0	2	2	0	M																																			0.440903	0.407456	0.978943	0.896983	0.942095
HUMAN	Q5BKU9	C17orf90	Uncharacterized protein C17orf90	0	0	0	1	1	1	M																																			0.565912	0.508841	1	0.994364	0.968901
HUMAN	Q96ND0	C18orf19	Uncharacterized protein C18orf19	0	0	0	4	4	2	M																																			0.298342	0.335004	0.685006	0.824614	0.684909
HUMAN	Q32NC0	C18orf21	UPF0711 protein C18orf21	0	0	0	3	0	2																																				0.624593	0.572982	0.879948	0.904708	1
HUMAN	Q96B23-2	C18orf25	Isoform 2 of Uncharacterized protein C18orf25	0	0	0	5	2	4																																				0.612275	0.648515	0.739914	0.579418	1
HUMAN	Q8TCD1	C18orf32	UPF0729 protein C18orf32	0	0	0	2	2	0																																				0.610971	0.55842	0.809002	0.752972	1
HUMAN	Q9BVV7	C18orf55	TIM21-like protein, mitochondrial	0	0	0	7	9	3	M																																			0.409692	0.369157	1	0.923339	0.951556
HUMAN	Q96DM3	C18orf8	Uncharacterized protein C18orf8	0	0	0	9	8	6																																				0.620655	0.608446	0.923536	0.888512	0.928212
HUMAN	Q969H8	C19orf10	UPF0556 protein C19orf10	5	5	8	24	25	17	M				XC			0.0508509	0.0590935	0.429206	0.400079	0.742604	0.562149	0.476515	1	0.354406	0.784749	0.490631	0.658991	0.423089	0.571	0.78874	0.620532	1	0.469541	0.460399	0.481367	0.546592	0.900944	0.819408	1	0.813606	0.714077	0.856937	0.0952093	0.584016	0.569688	0.998888	1	0.899793
HUMAN	Q96D70	C19orf22	R3H domain-containing protein C19orf22	0	0	0	0	0	1	M					Nuc
HUMAN	Q9BVV8	C19orf24	Uncharacterized membrane protein C19orf24	2	0	1	1	1	0	M				XC			0.157804	0.117308	0.388469	0.499325	0.518307	1	0.51696	0.327409											0.513305	0.490719	0.485786	0.460603	0.569973	0.632518	0.751934	1	0.743254	0.552876	0.0614115	0.0578294	0.621715	0.587193	0.959075
HUMAN	Q9UFG5	C19orf25	UPF0449 protein C19orf25	0	0	0	10	7	8																																				0.498732	0.492662	0.94163	0.937323	0.956966
HUMAN	Q8WUQ7-2	C19orf29	Isoform 2 of Uncharacterized protein C19orf29	0	0	0	14	14	9																																				0.355255	0.373008	0.895233	0.96434	0.944318
HUMAN	Q9BQ61	C19orf43	Uncharacterized protein C19orf43	0	0	0	2	1	3																																				0.927335	1	0.55233	0.484887	0.693788
HUMAN	Q8N9M1	C19orf47	Uncharacterized protein C19orf47	0	0	0	4	2	3																																				0.400879	0.366299	0.90374	0.983796	0.813588
HUMAN	Q9BQD3	C19orf50	UPF0459 protein C19orf50	0	0	0	2	3	1																																				0.949389	0.804337	0.816433	0.855407	0.698008
HUMAN	Q9BSF4	C19orf52	Uncharacterized protein C19orf52	1	4	2	2	5	2								0.248378	0.24094	0.696729	0.624649	0.608549	1	0.807204	0.894165	0.343145	0.474408	0.32615	0.380802	1	0.440222	0.351983	0.349013	0.503701	0.310649	0.463214	0.472146	0.543161	0.77451	0.740052	0.89191	0.860408	0.942272	1	0.396991	0.725317	0.675539	0.876301	0.952772	1
HUMAN	Q9UNZ5	C19orf53	Leydig cell tumor 10 kDa protein homolog	0	0	0	0	3	3
HUMAN	Q4ZIN3-2	C19orf6	Isoform 2 of Membralin	0	0	0	3	1	0	M																																			0.792828	0.771739	0.875833	1	0.834617
HUMAN	Q5UCC4-2	C19orf63	Isoform 2 of UPF0510 protein INM02	1	1	0	10	15	8	M				XC			0.866534	1	0.447052	0.360417	0.397427	0.341637	0.375986	0.435528	1	0.583607	0.717422	0.688398	0.773492	0.960662	0.926599	0.703823	0.604549	0.958625											0.464798	0.438967	0.99471	0.966938	0.871515
HUMAN	Q9NUL5	C19orf66	UPF0515 protein C19orf66	0	0	0	6	5	6																																				0.962625	1	0.678401	0.662617	0.647844
HUMAN	Q13901	C1D	Nuclear nucleic acid-binding protein C1D	0	0	0	5	5	3	M																																			0.626302	0.610421	0.938132	1	0.976592
HUMAN	Q9NS00-2	C1GALT1	Isoform 2 of Glycoprotein-N-acetylgalactosamine 3-beta-galactosyltransferase 1	1	1	1	8	9	4	M							0.59575	0.465363	0.629238	0.697205	0.632084	1	0.673889	0.806693	0.647461	0.842128	0.672403	0.799934	1	0.818392	0.771911	0.686235	0.838884	0.969564	0.354522	0.496932	0.560412	0.776795	0.683742	0.779428	0.824555	0.725781	1	0.196159	0.421419	0.436176	1	0.978003	0.613698
HUMAN	Q96EU7	C1GALT1C1	C1GALT1-specific chaperone 1	0	0	0	8	9	8	M																																			0.365547	0.364686	1	0.950272	0.690874
HUMAN	Q9NSG2-2	C1orf112	Isoform 2 of Uncharacterized protein C1orf112	0	0	0	0	1	0
HUMAN	Q6ZSJ8	C1orf122	Uncharacterized protein C1orf122	0	0	0	1	2	0																																				0.661075	0.684113	0.553687	0.60787	0.637683
HUMAN	Q9NWV4	C1orf123	UPF0587 protein C1orf123	0	0	0	8	7	5																																				0.949468	1	0.350873	0.320083	0.340954
HUMAN	Q8NDD1-2	C1orf131	Isoform 2 of Uncharacterized protein C1orf131	0	0	0	0	1	2
HUMAN	Q7Z422-2	C1orf144	Isoform 2 of UPF0485 protein C1orf144	0	0	0	1	0	3																																				1	0.991479	0.371782	0.380149	0.37743
HUMAN	Q5TGZ0	C1orf151	UPF0327 protein C1orf151	0	0	0	1	1	1	M																																			0.52932	0.443046	1	0.955507	0.887364
HUMAN	Q96HA4-4	C1orf159	Isoform 4 of Uncharacterized protein C1orf159	2	1	3	0	0	0	M						ShG	0.928194	1	0.507546	0.450096	0.484759	0.397891	0.405653	0.255629	0.577789	0.401788	0.627107	0.484215	1	0.497537	0.57189	0.593903	0.18358	0.185637	0.417931	0.488504	0.364731	0.321232	0.36458	0.28744	0.366443	0.446468	0.266275	1
HUMAN	Q8IYL3	C1orf174	UPF0688 protein C1orf174	0	0	0	4	2	2	M					Nuc																														0.931194	0.911243	0.823309	0.839544	0.909495
HUMAN	Q9H425	C1orf198	Uncharacterized protein C1orf198	0	0	0	6	5	5																																				0.969898	1	0.417497	0.419462	0.342174
HUMAN	A1L170-2	C1orf226	Isoform 2 of Uncharacterized protein C1orf226	0	0	0	2	1	0																																				0.516668	0.636332	0.775858	0.718958	0.807483
HUMAN	Q5JTJ3-2	C1orf31	Isoform 2 of Uncharacterized protein C1orf31	0	0	0	3	5	5	M																																			0.403521	0.373742	1	0.976042	0.996905
HUMAN	Q9BWL3-2	C1orf43	Isoform 2 of Uncharacterized protein C1orf43	0	0	0	2	1	0	M						ShG																													0.451036	0.536422	0.791221	0.899246	0.839545
HUMAN	Q9BV19	C1orf50	Uncharacterized protein C1orf50	0	0	0	2	1	2																																				1	0.918974	0.292296	0.288106	0.356566
HUMAN	Q8N6N3-2	C1orf52	Isoform 2 of UPF0690 protein C1orf52	0	0	0	1	5	4																																				0.726883	0.710726	0.75364	0.70292	0.952866
HUMAN	Q6IQ49-2	C1orf55	Isoform 2 of UPF0667 protein C1orf55	0	0	0	3	6	7																																				0.384627	0.402882	0.777925	0.6567	1
HUMAN	Q8WWB7-2	C1orf85	Isoform 2 of Lysosomal protein NCU-G1	1	0	1	0	2	1	M					Nuc		0.376781	0.398277	0.48386	0.602359	0.696912	1	0.6562	0.642966											0.235178	0.278249	0.864794	0.821301	0.83417	0.881028	0.988848	1	0.732314	0.298838
HUMAN	Q9UBS9	C1orf9	Protein osteopotentia homolog	0	0	0	5	3	1	M																																			0.528187	0.513115	0.863236	0.81798	1
HUMAN	Q8TBF2-3	C1orf93	Isoform 3 of Prostamide/prostaglandin F synthase	0	0	0	2	1	0																																				0.92842	1	0.759079	0.811737	0.823046
HUMAN	Q07021	C1QBP	Complement component 1 Q subcomponent-binding protein, mitochondrial	4	4	1	40	39	29	M	PM		CS	XC	Nuc		0.0727008	0.0483781	0.259848	0.258178	0.482646	1	0.598895	0.530733	0.433522	1	0.54214	0.641812	0.923963	0.890105	0.724208	0.634715	0.690338	0.574606	0.338616	0.372654	0.42558	0.625349	0.555054	0.84286	0.647315	0.658894	1	0.115629	0.306405	0.313877	1	0.995003	0.930149
HUMAN	Q9BXJ0	C1QTNF5	Complement C1q tumor necrosis factor-related protein 5	0	0	0	0	1	1					XC
HUMAN	P00736	C1R	Complement C1r subcomponent	2	1	6	8	8	14					XC			0.397041	0.430601	0.445051	0.511037	0.688125	1	0.950108	0.952257	0.374072	0.449251	0.358056	0.506711	0.640995	0.549592	0.594868	0.506305	1	0.501896	0.526975	0.757174	0.84036	0.656588	0.512393	0.70604	0.447614	0.596681	1	0.207827	1	0.918195	0.329239	0.340332	0.378096
HUMAN	P09871	C1S	Complement C1s subcomponent	0	0	0	1	0	4					XC																															0.962655	1	0.321457	0.327657	0.297294
HUMAN	Q96KR6	C20orf108	Transmembrane protein C20orf108	0	0	0	2	4	2	M						ShG																													1	0.994532	0.716801	0.748164	0.64058
HUMAN	Q9NWU2	C20orf11	Protein C20orf11	0	0	0	8	10	6	M					Nuc																														0.536628	0.553058	0.959243	0.924918	1
HUMAN	Q96MY1	C20orf112	Uncharacterized protein C20orf112	0	0	0	4	10	4																																				0.295677	0.289768	1	0.938179	0.953263
HUMAN	Q9BUV8-2	C20orf24	Isoform 2 of Uncharacterized protein C20orf24	1	2	0	2	1	1								0.291973	0.269269	0.801334	0.830764	0.689735	0.979295	1	0.297762	0.842736	0.763626	0.755119	0.72478	1	0.836275	0.734996	0.751096	0.239693	0.537617											0.197701	0.212768	0.909057	0.952299	0.774863
HUMAN	Q9GZN8-2	C20orf27	Isoform 2 of UPF0687 protein C20orf27	0	0	0	3	1	1																																				0.847811	1	0.381116	0.381607	0.45912
HUMAN	Q96A57-2	C20orf30	Isoform 1 of UPF0414 transmembrane protein C20orf30	0	0	0	5	4	5	M						ShG																													0.533119	0.547613	0.985331	0.909731	1
HUMAN	Q9Y312	C20orf4	Uncharacterized protein C20orf4	0	0	0	5	7	4																																				0.436889	0.436195	0.833152	0.830216	1
HUMAN	Q9BY42	C20orf43	UPF0549 protein C20orf43	0	0	0	2	1	1																																				0.838461	1	0.271376	0.263861	0.298485
HUMAN	Q5TEU4	C20orf7	Probable methyltransferase C20orf7, mitochondrial	0	0	0	5	8	7	M																																			0.45936	0.425009	0.99324	0.994472	0.948187
HUMAN	Q9BQP7	C20orf72	Uncharacterized protein C20orf72	0	0	0	5	9	2	M																																			0.48427	0.492799	0.987846	1	0.875848
HUMAN	O43822-2	C21orf2	Isoform Short of Uncharacterized protein C21orf2	0	0	0	0	0	1	M	PM
HUMAN	P30042	C21orf33	ES1 protein homolog, mitochondrial	4	6	3	20	25	15	M							0.352882	0.296848	0.672698	0.615565	1	0.875653	0.778011	0.845524	0.592574	1	0.705247	0.842326	0.939659	0.892617	0.982709	0.830157	0.802349	0.864078	0.614754	0.632811	0.675045	0.730383	0.773453	0.944305	0.843387	0.740989	1	0.213611	0.757978	0.729576	1	0.990423	0.892004
HUMAN	P57076	C21orf59	Uncharacterized protein C21orf59	0	0	0	1	3	1	M					Nuc																														1	0.59091	0.711339	0.796921	0.785777
HUMAN	Q9NSI2-2	C21orf70	Isoform B of Uncharacterized protein C21orf70	1	0	0	4	6	4								0.895034	1	0.250133	0.242664	0.152256	0.114814	0.264714	0.195833																					0.478649	0.484049	0.921396	0.833434	0.971689
HUMAN	Q9Y3I0	C22orf28	tRNA-splicing ligase RtcB homolog	2	5	3	67	58	58								0.223267	0.204181	0.436852	0.478985	0.759443	0.351668	0.345986	1	0.404314	0.855714	0.527613	0.609538	0.441367	0.564208	0.908871	0.663941	1	0.426176	0.600026	0.59109	0.528418	0.800934	0.798152	1	0.792445	0.569491	0.833335	0.244203	0.585515	0.581345	0.915631	0.896293	0.970215
HUMAN	Q9H4I9	C22orf32	UPF0466 protein C22orf32, mitochondrial	1	1	0	1	4	2	M							0.197178	0.149856	0.424124	0.407005	0.487216	1	0.663113	0.46626	0.442763	0.660176	0.470145	0.460952	1	0.625749	0.438678	0.478353	0.533561	0.28954											0.559334	0.455285	0.640085	0.810399	0.716351
HUMAN	Q9Y426-2	C2CD2	Isoform 2 of C2 domain-containing protein 2	0	0	0	2	5	3	M				XC	Nuc																														0.439778	0.435973	0.932949	0.905668	1
HUMAN	O14523-2	C2CD2L	Isoform 2 of C2 domain-containing protein 2-like	0	0	0	6	10	8	M						ShG																													0.166114	0.150637	0.872338	0.959952	0.922545
HUMAN	Q8N357	C2orf18	Transmembrane protein C2orf18	0	0	1	4	1	3	M					Nuc																				0.435106	0.48124	0.617583	0.586685	0.780001	0.652631	0.699062	0.999982	1	0.231576	0.560882	0.537857	0.902966	0.851243	0.856318
HUMAN	Q9UKZ1	C2orf29	UPF0760 protein C2orf29	0	0	0	2	3	2																																				0.469806	0.442924	0.948987	0.883168	1
HUMAN	Q9H6V9	C2orf43	UPF0554 protein C2orf43	0	1	0	7	10	8																0.810884	0.702508	0.716025	0.818302	0.27135	0.757655	0.865499	0.913689	1	0.794037											0.579018	0.635556	0.937937	1	0.874401
HUMAN	Q8WWC4	C2orf47	Uncharacterized protein C2orf47, mitochondrial	1	2	1	11	14	9	M							0.160498	0.121019	0.690241	0.708027	0.736537	1	0.834542	0.874837	0.645283	1	0.627734	0.78916	0.909331	0.73028	0.85217	0.633657	0.936052	0.510458	0.343185	0.316196	0.462307	0.651477	0.618174	0.762745	0.868233	0.803306	1	0.174667	0.349435	0.300428	0.996129	0.999665	0.900431
HUMAN	Q9BVC5	C2orf49	Ashwin	0	0	0	9	13	8																																				0.387533	0.406568	0.92513	0.913007	1
HUMAN	Q7L592	C2orf56	Protein midA homolog, mitochondrial	1	1	1	12	12	10	M							0.236587	0.256592	0.683211	0.861029	0.974031	0.237871	0.604019	1	0.736766	0.909263	0.733699	0.992025	0.245813	0.778999	1	0.948906	0.817683	0.87025	0.676717	0.571807	0.58914	0.69155	0.748699	1	0.724313	0.73914	0.703435	0.226745	0.539678	0.493995	0.954867	1	0.846023
HUMAN	Q86WW8	C2orf64	Protein C2orf64	0	0	0	3	3	1	M																																			0.287595	0.250045	0.933824	0.957011	0.874874
HUMAN	Q8N8R5	C2orf69	UPF0565 protein C2orf69	0	0	0	2	1	1					XC																															0.479701	0.467751	1	0.964317	0.934069
HUMAN	A6NCS6	C2orf72	Uncharacterized protein C2orf72	0	1	0	0	0	0																0.505807	0.406603	0.603319	0.451048	1	0.413091	0.363186	0.336434	0.183683	0.847015
HUMAN	Q3KRA6	C2orf76	UPF0538 protein C2orf76	0	0	0	1	0	0																																				0.87395	1	0.405545	0.453216	0.553834
HUMAN	P01024	C3	Complement C3	0	2	1	1	1	6	M	PM			XC											0.717662	0.547444	0.765796	0.715138	0.560676	0.649023	0.588832	0.620891	0.507044	1	0.958132	1	0.658539	0.625044	0.626238	0.58478	0.371856	0.432048	0.501958	0.498899	0.839575	1	0.570234	0.587615	0.785211
HUMAN	Q9NPL8	C3orf1	Transmembrane protein C3orf1	1	3	1	10	14	10	M							0.18301	0.258902	0.676814	0.677633	0.679002	0.235773	0.625732	1	0.829103	0.954268	0.858871	0.830835	1	0.921736	0.833548	0.860422	0.920156	0.581549	0.581644	0.472656	0.54719	0.848544	0.879751	0.926554	0.969529	0.980945	1	0.585318	0.885858	0.83472	0.933062	0.982518	0.894669
HUMAN	Q6NW34-2	C3orf17	Isoform 2 of Uncharacterized protein C3orf17	0	0	0	6	9	6	M						ShG																													0.652548	0.614727	1	0.98994	0.971613
HUMAN	Q9UK00	C3orf18	Uncharacterized protein C3orf18	7	11	3	0	0	0	M						ShG	0.56861	0.59023	0.841797	0.830876	0.646159	1	0.662596	0.435713	1	0.740162	0.714333	0.884521	0.616181	0.852224	0.697315	0.734479	0.572075	0.515322	0.34285	0.313689	0.449013	0.469878	0.544369	0.636932	0.834301	1	0.797036	0.648624
HUMAN	Q6PII3	C3orf19	Uncharacterized protein C3orf19	0	0	0	1	2	3																																				1	0.885607	0.883754	0.692581	0.823274
HUMAN	Q8NBI6	C3orf21	Uncharacterized protein C3orf21	6	3	7	5	7	7	M							0.130128	0.124294	0.492282	0.500394	0.732616	0.621696	0.594247	1	0.415914	0.682278	0.47291	0.614986	0.300229	0.542144	0.746699	0.607051	1	0.582569	0.633539	0.645214	0.745327	0.891076	0.952991	1	0.891081	0.859669	0.983767	0.295007	0.573075	0.550295	0.926673	0.941279	0.803287
HUMAN	Q8NBI6-2	C3orf21	Isoform 2 of Uncharacterized protein C3orf21	0	0	0	1	0	0	M																																			0.306669	0.332635	1	0.997981	0.875426
HUMAN	Q8N3R3-4	C3orf23	Isoform 4 of Uncharacterized protein C3orf23	0	0	0	2	0	0	M																																			0.352561	0.33938	0.961855	1	0.76187
HUMAN	Q9BQ75	C3orf26	Uncharacterized protein C3orf26	0	0	0	5	9	5																																				0.315316	0.322087	0.949965	0.907543	1
HUMAN	Q96BW9	C3orf31	MMP37-like protein, mitochondrial	0	1	0	12	11	7	M															0.436778	0.661093	0.460676	0.56958	1	0.623255	0.554897	0.510468	0.646908	0.503572											0.508918	0.504745	0.985622	1	0.824181
HUMAN	B4DIY7	C3orf31	Uncharacterized protein	0	0	0	1	1	2																																				0.411601	0.410372	0.880086	1	0.862129
HUMAN	Q6P1S2	C3orf33	Uncharacterized protein C3orf33	0	0	0	1	1	1	M						ShG																													0.316468	0.331704	0.833847	1	0.724038
HUMAN	Q96FZ2	C3orf37	UPF0361 protein C3orf37	0	0	0	1	0	1																																				0.317319	0.230778	1	0.678261	0.769733
HUMAN	Q5JPI3-2	C3orf38	Isoform 2 of Uncharacterized protein C3orf38	0	0	0	3	1	6																																				0.696546	0.681326	0.825297	1	0.889023
HUMAN	Q8NDZ4	C3orf58	UPF0672 protein C3orf58	0	1	0	11	11	4	M				XC											0.286493	0.864137	0.29289	0.34407	0.194075	1	0.324918	0.371525	0.29631	0.267178											0.443666	0.460675	1	0.977261	0.847643
HUMAN	Q9UK61-3	C3orf63	Isoform 3 of Uncharacterized protein C3orf63	0	0	0	17	20	6																																				0.833085	0.970123	0.965312	1	0.800223
HUMAN	P0C0L4	C4A	Complement C4-A	0	2	2	8	4	8	M	PM			XC											0.987379	0.548967	0.990987	0.78717	0.363436	0.919611	0.614677	0.736835	0.671533	1	0.818628	0.931571	1	0.733601	0.923573	0.982634	0.646864	0.773592	0.963637	0.765724	1	0.882407	0.181749	0.188422	0.275732
HUMAN	P04003	C4BPA	C4b-binding protein alpha chain	2	1	2	0	1	1	M	PM			XC			0.131719	0.213112	0.585146	0.539363	0.892531	1	0.833281	0.892604	0.566867	0.398274	0.700566	0.688635	0.681393	1	0.47654	0.519613	0.721022	0.287257	0.203542	0.202016	0.303948	0.341217	0.28577	0.530784	0.43595	0.464031	1	0.194534
HUMAN	Q8NC60	C4orf14	Uncharacterized protein C4orf14	0	0	0	10	12	5	M																																			0.338225	0.320377	0.969012	1	0.925622
HUMAN	Q9NWY4	C4orf27	UPF0609 protein C4orf27	0	0	0	6	5	6	M					Nuc																														0.933241	1	0.359651	0.334672	0.395366
HUMAN	Q8WVX3-2	C4orf3	Isoform 2 of Uncharacterized protein C4orf3	0	0	0	0	0	1	M						ShG
HUMAN	Q8N8J7	C4orf32	Uncharacterized protein C4orf32	0	0	0	2	2	1	M						ShG																													0.308729	0.299751	0.922602	0.976087	0.962083
HUMAN	Q7Z392	C4orf41	UPF0636 protein C4orf41	0	1	0	16	10	13	M															0.618868	1	0.613597	0.717751	0.731845	0.687184	0.774091	0.752884	0.846919	0.403906											0.541964	0.590715	0.807803	0.85746	0.988091
HUMAN	Q96EY4	C4orf43	UPF0534 protein C4orf43	0	0	0	8	7	7																																				1	0.833987	0.802774	0.740249	0.73431
HUMAN	Q8TDB4	C4orf49	Uncharacterized protein C4orf49	0	0	1	8	5	0	M																									0.990337	0.869503	1	0.90406	0.812532	0.944206	0.632018	0.724091	0.844677	0.514191	0.986383	1	0.692975	0.834574	0.698818
HUMAN	Q8N5G0-2	C4orf52	Isoform 2 of Uncharacterized protein C4orf52	0	0	0	2	1	1	M						ShG																													0.535781	0.45175	1	0.974128	0.974742
HUMAN	Q49AR2-2	C5orf22	Isoform 2 of UPF0489 protein C5orf22	0	0	0	1	0	2																																				0.926524	1	0.340223	0.379828	0.384702
HUMAN	Q4G0N4	C5orf33	UPF0465 protein C5orf33	0	0	0	10	15	13	M																																			0.80997	0.705289	0.992595	0.957712	0.946551
HUMAN	Q8IUR6-2	C5orf41	Isoform 2 of UPF0474 protein C5orf41	0	0	0	0	1	0	M					Nuc
HUMAN	A5PLN9-2	C5orf44	Isoform 2 of UPF0533 protein C5orf44	0	0	0	10	13	8																																				0.557532	0.52463	0.76623	0.807255	0.934527
HUMAN	A6NDU8	C5orf51	UPF0600 protein C5orf51	0	0	0	3	0	0																																				0.851885	1	0.45522	0.368251	0.576725
HUMAN	Q7Z4R8	C6orf120	UPF0669 protein C6orf120	0	0	0	2	1	0					XC																															0.864806	0.897629	1	0.91888	0.963773
HUMAN	Q9BRT2	C6orf125	Uncharacterized protein C6orf125	0	0	0	6	9	6	M					Nuc																														0.387186	0.411265	0.941814	1	0.925763
HUMAN	Q9P0B6	C6orf129	Transmembrane and coiled-coil domain-containing protein C6orf129	0	0	0	0	1	3	M						ShG
HUMAN	Q9Y530	C6orf130	Uncharacterized protein C6orf130	0	0	0	1	1	1																																				1	0.99813	0.526589	0.564207	0.55573
HUMAN	Q9P0P8	C6orf203	Uncharacterized protein C6orf203	0	0	0	4	3	2																																				0.626211	0.596648	1	0.990348	0.957296
HUMAN	Q5SZL2	C6orf204	Coiled-coil domain-containing protein C6orf204	0	0	0	0	1	0	M
HUMAN	Q9H993	C6orf211	UPF0364 protein C6orf211	0	0	0	11	6	2																																				0.938657	1	0.433063	0.403099	0.53998
HUMAN	Q9NWH2	C6orf35	UPF0463 transmembrane protein C6orf35	0	0	0	1	1	1	M						ShG																													0.39798	0.378959	0.835081	0.754416	0.732641
HUMAN	O95873	C6orf47	Uncharacterized protein C6orf47	0	0	0	4	4	2																																				0.261904	0.228684	0.942327	1	0.913169
HUMAN	Q5VUM1	C6orf57	UPF0369 protein C6orf57	0	0	0	3	2	1	M				XC																															0.453796	0.429715	0.914593	1	0.827768
HUMAN	Q9NPB0	C6orf64	Uncharacterized protein C6orf64	0	0	1	3	3	0	M																									0.439196	0.585288	0.584065	0.528585	0.872755	1	0.494428	0.710654	0.747363	0.166449	0.43612	0.329988	0.883906	0.900237	1
HUMAN	Q9NU53	C6orf72	Uncharacterized protein C6orf72	2	2	0	3	4	3	M						ShG	0.246862	0.212968	0.502003	0.513085	0.719479	0.789772	0.543558	1	0.362392	0.770493	0.48124	0.504483	0.73277	0.48297	0.68855	0.5053	1	0.340054											0.256444	0.286959	0.838136	0.76522	0.922388
HUMAN	Q6UWU4-2	C6orf89	Isoform 2 of Uncharacterized protein C6orf89	0	0	0	2	1	0	M	PM																																		0.986193	1	0.741429	0.822445	0.690276
HUMAN	Q9HAC7-2	C7orf10	Isoform 2 of CaiB/baiF CoA-transferase family protein C7orf10	0	0	0	0	2	0	M
HUMAN	Q96N11-2	C7orf26	Isoform 2 of Uncharacterized protein C7orf26	0	0	0	2	2	2																																				0.311863	0.353684	0.899943	0.916721	0.691634
HUMAN	P86790	C7orf28B	Vacuolar fusion protein CCZ1 homolog-like	0	0	0	6	7	4	M																																			0.701934	0.753979	0.801421	0.844965	0.879961
HUMAN	Q96EH3	C7orf30	Uncharacterized protein C7orf30	0	0	0	1	2	2	M																																			0.260041	0.271802	0.538265	0.570938	0.558259
HUMAN	Q9NWD8	C7orf42	UPF0458 protein C7orf42	1	0	2	2	3	1	M						ShG	0.832101	1	0.304631	0.303565	0.569007	0.331774	0.278637	0.431243											0.534556	0.555239	0.653505	0.390047	0.481237	0.77406	0.341056	0.417538	0.679796	1	0.737376	0.717839	0.738994	0.71625	1
HUMAN	Q8WVR3-2	C7orf43	Isoform 2 of Uncharacterized protein C7orf43	0	0	0	0	2	0
HUMAN	Q9GZY4	C7orf44	Uncharacterized protein C7orf44	0	1	1	1	5	1	M															0.589134	0.454885	0.555914	0.743105	0.899271	0.457945	1	0.548096	0.890954	0.71381	1	0.535973	0.857549	0.920694	0.712692	0.803929	0.588609	0.356737	0.365208	0.640853	0.383988	0.431226	1	0.896222	0.843047
HUMAN	Q9BRJ6	C7orf50	Uncharacterized protein C7orf50	0	0	0	7	7	7																																				0.678021	0.657483	0.912573	0.908536	1
HUMAN	Q96HJ9	C7orf55	UPF0562 protein C7orf55	0	0	0	1	1	0	M																																			0.323599	0.266772	0.889697	0.902899	1
HUMAN	Q9H7E9-2	C8orf33	Isoform 2 of UPF0488 protein C8orf33	0	0	0	0	1	0
HUMAN	Q330K2-2	C8orf38	Isoform 2 of UPF0551 protein C8orf38, mitochondrial	0	0	0	1	1	1	M					Nuc																														0.514449	0.464323	0.907524	1	0.855258
HUMAN	Q6P6B1	C8orf47	Uncharacterized protein C8orf47	1	0	0	0	0	1								0.0874421	0.0817406	0.684227	0.684907	0.708199	1	0.762544	0.471904
HUMAN	Q8WUY1	C8orf55	UPF0670 protein C8orf55	2	2	2	5	5	6					XC			0.191845	0.188958	0.772133	0.722314	0.900166	0.338287	0.615315	1	0.969417	0.619318	0.75506	1	0.649875	0.814228	0.701826	0.972428	0.788533	0.715415	0.462618	0.44824	0.540084	0.707518	0.649135	0.705467	0.99761	0.936964	1	0.412487	0.428268	0.404555	0.874589	0.984372	0.970989
HUMAN	Q8N0T1	C8orf59	Uncharacterized protein C8orf59	0	0	0	1	2	2																																				0.480901	0.497464	0.896765	0.834458	0.864321
HUMAN	Q6P1X6	C8orf82	UPF0598 protein C8orf82	0	0	0	6	7	6	M																																			0.760137	0.732591	0.832856	1	0.915284
HUMAN	Q5T280	C9orf114	Uncharacterized protein C9orf114	0	0	0	3	4	4																																				0.591949	0.707156	0.918582	0.908629	1
HUMAN	Q96GE9-2	C9orf123	Isoform 2 of Transmembrane protein C9orf123	0	0	0	2	3	2	M						ShG																													0.299584	0.29903	0.989064	1	0.908202
HUMAN	Q9BRR3	C9orf125	Transmembrane protein C9orf125	2	3	2	2	4	1	M						ShG	0.0593946	0.0705738	0.532839	0.497775	0.779597	0.289846	0.420044	1	0.465005	0.889718	0.614899	0.698585	0.357491	0.694382	0.776539	0.641686	1	0.660053	0.468181	0.494032	0.57329	0.839959	0.918018	0.997019	1	0.92627	0.967011	0.234581	0.304152	0.31851	1	0.909883	0.743304
HUMAN	Q9BUH6	C9orf142	Uncharacterized protein C9orf142	0	0	0	3	2	2																																				0.997301	1	0.228741	0.243954	0.227228
HUMAN	Q9NXH8	C9orf167	Torsin family protein C9orf167	0	0	0	7	8	11	M						ShG																													1	0.948863	0.730354	0.814563	0.722399
HUMAN	Q8N5L8	C9orf23	Alba-like protein C9orf23	0	0	0	9	5	8	M					Nuc																														0.892908	0.80938	0.871283	0.863627	0.920396
HUMAN	Q8IW50	C9orf25	Uncharacterized protein C9orf25	0	0	0	10	6	6																																				0.290067	0.284293	0.937959	0.857142	1
HUMAN	Q9HBL7	C9orf46	Transmembrane protein C9orf46	0	0	0	6	6	2	M	PM	IPM																																	0.689236	0.680701	0.745691	0.857865	1
HUMAN	Q9H330-2	C9orf5	Isoform 2 of Transmembrane protein C9orf5	1	4	2	6	1	2	M						ShG	0.250453	0.227789	0.562702	0.472845	0.729006	0.592632	0.574959	1	0.52104	0.932274	0.652679	0.761766	0.751989	0.759945	0.833303	0.677551	1	0.598915	0.537069	0.589411	0.556488	0.801099	0.6813	0.936107	0.85007	0.835669	1	0.226057	0.47903	0.489331	0.940716	1	0.854658
HUMAN	Q5T6V5	C9orf64	UPF0553 protein C9orf64	0	0	0	3	2	2																																				0.988593	1	0.336449	0.332631	0.367792
HUMAN	Q9UGQ2-2	C9orf7	Isoform 2 of Calcium channel flower homolog	0	0	0	1	1	0	M																																			0.191051	0.218835	0.795229	0.88271	1
HUMAN	Q9NZ63	C9orf78	Uncharacterized protein C9orf78	0	0	0	6	5	6	M					Nuc																														0.636601	0.67472	0.746596	0.673616	0.842083
HUMAN	Q9H8G2	C9orf82	Uncharacterized protein C9orf82	0	0	0	6	7	6																																				0.481292	0.488201	1	0.974999	0.892129
HUMAN	Q96MD7-1	C9orf85	Isoform 2 of Uncharacterized protein C9orf85	0	0	0	1	0	0																																				0.609984	0.544524	0.923624	0.868512	1
HUMAN	Q96LW7-2	C9orf89	Isoform 2 of Bcl10-interacting CARD protein	0	0	0	5	6	5	M					Nuc																														0.720179	0.736464	0.891164	1	0.876874
HUMAN	O43570-2	CA12	Isoform 2 of Carbonic anhydrase 12	5	2	4	0	0	0	M	PM						0.950807	1	0.178625	0.150296	0.124478	0.142365	0.0997685	0.0968437	0.673528	0.246867	0.257886	0.329644	0.0861479	0.16083	0.129566	0.236913	0.185761	1	0.329175	0.286553	0.333354	0.432977	0.373031	0.315042	0.226784	0.224351	0.175332	1
HUMAN	P07451	CA3	Carbonic anhydrase 3	0	0	0	1	0	1																																				0.28618	1	0.050374	0.389401	0.11489
HUMAN	Q9Y2D0	CA5B	Carbonic anhydrase 5B, mitochondrial	0	0	0	1	0	2	M																																			1	0.959772	0.46215	0.541769	0.412634
HUMAN	Q9Y376	CAB39	Calcium-binding protein 39	0	0	0	8	6	8																																				0.980223	1	0.340596	0.313783	0.326945
HUMAN	Q9Y6J0	CABIN1	Calcineurin-binding protein cabin-1	0	1	0	2	2	1	M					Nuc										0.559361	1	0.687666	0.67118	0.9883	0.609797	0.839753	0.788546	0.848441	0.507525											0.473239	0.520992	0.913092	1	0.808322
HUMAN	Q5VU97	CACHD1	VWFA and cache domain-containing protein 1	42	45	43	4	4	3	M						ShG	0.542758	0.533592	1	0.963428	0.794337	0.60369	0.930172	0.518951	1	0.651766	0.714466	0.909179	0.566596	0.858267	0.719871	0.63334	0.461011	0.603952	0.526947	0.526982	0.523052	0.570656	0.618004	0.628736	0.928133	1	0.76109	0.434704	0.635745	0.677651	0.938991	1	0.923011
HUMAN	Q13936-10	CACNA1C	Isoform 10 of Voltage-dependent L-type calcium channel subunit alpha-1C	2	0	1	0	0	0	M	PM						0.927524	1	0.218872	0.202059	0.0894413	0.0937443	0.197175	0.114784											0.36029	0.396281	0.261354	0.137356	0.14958	0.0915073	0.0911126	0.104728	0.0829015	1
HUMAN	P54289-2	CACNA2D1	Isoform 2 of Voltage-dependent calcium channel subunit alpha-2/delta-1	82	83	102	22	23	20	M	PM						1	0.981365	0.806775	0.772795	0.569987	0.621911	0.664507	0.434737	1	0.549825	0.840086	0.735435	0.723998	0.75758	0.68563	0.849573	0.446968	0.832841	0.967271	0.945263	0.850908	0.747384	0.796792	0.672913	0.870319	0.883831	0.648491	1	1	0.93114	0.695736	0.679203	0.525452
HUMAN	P54289-5	CACNA2D1	Isoform 5 of Voltage-dependent calcium channel subunit alpha-2/delta-1	4	3	4	3	2	1	M	PM						1	0.966773	0.840712	0.843386	0.618052	0.978684	0.857816	0.43689	0.87786	0.485342	0.721544	0.673477	1	0.635022	0.577642	0.64017	0.335476	0.659626	0.917081	1	0.838435	0.798314	0.823002	0.690751	0.87213	0.859497	0.629767	0.888193	0.957763	1	0.710409	0.707487	0.639445
HUMAN	Q9NY47-2	CACNA2D2	Isoform 2 of Voltage-dependent calcium channel subunit alpha-2/delta-2	1	2	2	0	0	0	M	PM						0.0558596	0.0672693	0.950954	1	0.277333	0.468079	0.363913	0.330948	1	0.454638	0.575397	0.451157	0.720459	0.530439	0.488493	0.546169	0.311795	0.474946	0.442197	0.430046	0.391819	0.584747	0.559405	0.336894	0.964734	1	0.444089	0.315178
HUMAN	Q9HB71	CACYBP	Calcyclin-binding protein	1	2	1	18	22	16	M							0.0536749	0.0481056	0.282064	0.329101	0.61555	0.967162	0.337127	1	0.297893	0.977194	0.391538	0.578518	0.767509	0.592908	0.814395	0.672714	1	0.464512	0.243927	0.334298	0.295809	0.889676	0.712307	1	0.699975	0.596264	0.78899	0.113351	0.455499	0.465313	0.561618	0.541522	0.711566
HUMAN	P27708	CAD	CAD protein	0	1	0	48	41	31																1	0.887626	0.638432	0.847901	0.933177	0.750239	0.948632	0.682635	0.614191	0.715444											0.918796	1	0.437548	0.447026	0.510195
HUMAN	Q9BY67	CADM1	Cell adhesion molecule 1	26	33	27	3	3	2	M	PM						0.0318063	0.0365283	0.67823	0.631881	0.541463	1	0.334849	0.364176	0.814106	0.341373	0.424714	0.689681	0.444867	0.635419	0.415438	1	0.349796	0.396831	0.316468	0.299525	0.264557	0.408456	0.454347	0.559058	0.996067	1	0.969842	0.0976054	0.0488182	0.0313184	0.831075	0.783454	0.706464
HUMAN	Q8N126-2	CADM3	Isoform 2 of Cell adhesion molecule 3	0	1	1	0	0	0	M	PM														1	0.277052	0.610629	0.462688	0.56266	0.440287	0.306498	0.53721	0.404146	0.218097	0.229723	0.218168	0.153648	0.547107	0.471578	0.368406	0.857368	1	0.284453	0.063272
HUMAN	Q8NFZ8	CADM4	Cell adhesion molecule 4	22	16	18	3	6	3	M						ShG	0.0579545	0.0581877	0.252273	0.253138	1	0.275893	0.330817	0.430095	0.357779	1	0.576711	0.209599	0.373992	0.324287	0.268025	0.28884	0.546633	0.0737424	0.0455739	0.0490911	0.244601	0.0639784	0.0824245	0.57092	0.184054	0.200205	1	0.00600668	0.057108	0.0553866	0.379633	0.321363	1
HUMAN	Q9P1Z2-2	CALCOCO1	Isoform 2 of Calcium-binding and coiled-coil domain-containing protein 1	0	0	0	4	2	5	M					Nuc																														0.825704	0.841732	0.692751	0.820673	0.846435
HUMAN	Q13137	CALCOCO2	Calcium-binding and coiled-coil domain-containing protein 2	0	1	0	13	15	11	M					Nuc										0.580198	0.889362	0.638037	0.767755	1	0.716926	0.761663	0.783869	0.873766	0.511304											1	0.992702	0.654425	0.670322	0.708067
HUMAN	Q16602	CALCRL	Calcitonin gene-related peptide type 1 receptor	4	3	0	0	0	0	M	PM	IPM					0.79234	0.778182	0.89317	0.909188	1	0.449149	0.691584	0.647834	0.94628	0.571902	0.75392	0.867191	0.291254	0.907216	0.723519	1	0.516753	0.326854
HUMAN	Q05682-2	CALD1	Isoform 2 of Caldesmon	14	13	26	55	26	52	M	PM						1	0.970776	0.425787	0.42705	0.563353	0.66082	0.452913	0.985003	0.407499	0.702179	0.485967	0.572035	0.746966	0.571551	0.685626	0.569779	1	0.620549	0.878561	1	0.808943	0.58354	0.585348	0.659256	0.320826	0.34054	0.3204	0.620085	0.928369	1	0.0628408	0.0580485	0.0483442
HUMAN	Q05682-5	CALD1	Isoform 5 of Caldesmon	0	0	1	5	2	4	M	PM																								0.854416	1	0.821581	0.598927	0.657368	0.778066	0.406676	0.350993	0.407546	0.399789	0.91821	1	0.0801048	0.090781	0.0545075
HUMAN	P62158	CALM1	Calmodulin	1	1	0	36	36	33	M	PM			XC			0.153622	0.110713	0.450158	0.511978	0.694907	1	0.604307	0.871161	0.328684	1	0.427166	0.611327	0.773236	0.547934	0.560967	0.598719	0.816698	0.526188											1	0.961421	0.493851	0.499741	0.505019
HUMAN	Q9NZT1	CALML5	Calmodulin-like protein 5	0	1	0	0	1	0																0.89185	0.624771	0.973734	0.755939	1	0.682495	0.559645	0.514065	0.327475	0.824063
HUMAN	P27797	CALR	Calreticulin	37	36	38	169	194	145	M	PM		CS	XC	Nuc		0.109093	0.106428	0.431718	0.435061	0.676234	0.699398	0.59126	1	0.416903	0.783699	0.536973	0.67231	0.586788	0.669728	0.738937	0.652286	1	0.775076	0.541381	0.54289	0.657114	0.764492	0.811528	0.921192	0.779797	0.753941	1	0.163043	0.620217	0.631665	0.892526	0.886117	0.83252
HUMAN	O43852-2	CALU	Isoform 2 of Calumenin	41	43	29	80	61	68	M				XC			0.0876623	0.0824022	0.395743	0.393138	0.632936	0.837819	0.596343	1	0.49021	0.818247	0.693845	0.724018	0.817384	0.767509	0.730102	0.660009	1	0.904888	0.421924	0.494736	0.627413	0.665409	0.700935	0.825284	0.733013	0.699136	1	0.131647	0.986089	0.91032	0.908087	0.865216	0.885212
HUMAN	O43852	CALU	Calumenin	11	13	10	17	14	12	M				XC			0.0922955	0.0859008	0.446342	0.433734	0.679892	0.701364	0.586924	1	0.504596	0.891189	0.732276	0.77699	0.804092	0.842537	0.866317	0.730094	1	0.922441	0.417464	0.479296	0.622273	0.702606	0.67591	0.872425	0.732156	0.67437	1	0.132976	1	0.891945	0.887176	0.840321	0.847557
HUMAN	Q14012	CAMK1	Calcium/calmodulin-dependent protein kinase type 1	0	0	0	0	2	0	M					Nuc
HUMAN	Q8IU85-2	CAMK1D	Isoform 2 of Calcium/calmodulin-dependent protein kinase type 1D	0	0	0	1	2	0	M					Nuc																														0.247709	0.297547	0.574026	0.616604	0.883579
HUMAN	Q13557-11	CAMK2D	Isoform Delta 11 of Calcium/calmodulin-dependent protein kinase type II subunit delta	3	3	2	29	28	24	M	PM						0.564507	0.434378	0.662788	0.724163	1	0.900879	0.865546	0.916599	0.57163	1	0.832306	0.839594	0.631186	0.940274	0.89971	0.790305	0.74782	0.809047	0.851548	0.801695	0.790253	0.842921	0.843077	1	0.736253	0.650572	0.831249	0.497252	1	0.97108	0.771996	0.746853	0.871689
HUMAN	Q13555-2	CAMK2G	Isoform 2 of Calcium/calmodulin-dependent protein kinase type II subunit gamma	2	3	1	25	23	15	M	PM						0.48228	0.371608	0.686471	0.667522	0.895812	1	0.958551	0.807906	0.477888	0.833174	0.575872	0.656864	1	0.671007	0.775405	0.568555	0.648905	0.428664	0.913721	1	0.897095	0.742574	0.631778	0.817225	0.645607	0.512448	0.741648	0.861281	0.892257	0.831582	0.877998	0.893151	0.996439
HUMAN	P49069	CAMLG	Calcium signal-modulating cyclophilin ligand	0	0	1	4	5	5	M																									0.890798	0.965343	0.896643	0.942718	0.982961	0.943491	0.974923	0.9052	1	0.845007	0.581873	0.595521	0.950795	0.941972	0.90253
HUMAN	Q5T5Y3-2	CAMSAP1	Isoform 2 of Calmodulin-regulated spectrin-associated protein 1	0	0	0	1	2	0																																				0.706491	0.729623	0.605333	0.56878	0.720759
HUMAN	Q08AD1-2	CAMSAP1L1	Isoform 2 of Calmodulin-regulated spectrin-associated protein 2	0	0	0	1	0	1																																				0.907299	1	0.136448	0.190876	0.217489
HUMAN	Q86VP6	CAND1	Cullin-associated NEDD8-dissociated protein 1	12	11	10	73	58	65	M					Nuc		0.856573	0.788822	0.586498	0.574988	0.68717	0.620839	0.571353	1	0.462325	0.734061	0.390023	0.505399	0.506341	0.485264	0.72298	0.511514	1	0.470684	0.447596	0.439111	0.468791	0.552797	0.575097	0.627193	0.403729	0.417792	0.351381	1	0.94618	1	0.557451	0.489172	0.629946
HUMAN	O75155-2	CAND2	Isoform 2 of Cullin-associated NEDD8-dissociated protein 2	2	2	1	2	1	1	M					Nuc		0.321554	0.318424	0.987618	0.921649	0.542418	1	0.920464	0.500212	1	0.746392	0.689649	0.923998	0.951105	0.972052	0.710345	0.767867	0.468627	0.770572	0.532882	0.696962	0.502562	0.926827	1	0.746339	0.810783	0.818756	0.59533	0.364722	0.955885	1	0.572845	0.608162	0.575515
HUMAN	Q8WVQ1	CANT1	Soluble calcium-activated nucleotidase 1	16	12	9	22	22	11	M							0.147757	0.169281	0.705886	0.68882	0.886741	0.776043	0.733078	1	0.617677	0.887054	0.6292	0.758575	0.616215	0.764193	0.828293	0.687539	1	0.68007	0.482333	0.531194	0.564086	0.745644	0.724106	0.807744	0.89298	0.842015	1	0.208407	0.380064	0.334865	0.981202	0.960648	0.865893
HUMAN	P27824	CANX	Calnexin	48	55	36	117	142	94	M							0.206673	0.155356	0.589797	0.591218	1	0.964138	0.812222	0.985463	0.463121	1	0.632503	0.662477	0.650603	0.680886	0.941623	0.620365	0.845581	0.662459	0.446985	0.514283	0.550536	0.706248	0.732681	0.907814	0.782877	0.766976	1	0.203974	0.512818	0.479418	1	0.97087	0.850128
HUMAN	Q01518-2	CAP1	Isoform 2 of Adenylyl cyclase-associated protein 1	0	0	1	37	35	34	M	PM																								0.666909	0.817517	0.6427	0.87431	0.903406	0.873241	0.939819	0.787973	1	0.653923	0.905811	1	0.223678	0.214172	0.262314
HUMAN	P40123	CAP2	Adenylyl cyclase-associated protein 2	0	0	0	13	6	10	M	PM																																		0.893845	1	0.236527	0.242294	0.272619
HUMAN	P40121	CAPG	Macrophage-capping protein	0	1	0	13	14	15	M															0.762147	0.914964	0.856788	0.863053	0.882238	0.859091	0.808273	0.758078	0.781768	1											0.993246	1	0.278018	0.275983	0.325587
HUMAN	P07384	CAPN1	Calpain-1 catalytic subunit	32	16	49	54	46	43	M	PM						0.895598	1	0.112446	0.0990781	0.195431	0.0929099	0.0728303	0.179815	0.562615	0.343143	0.306817	0.431606	0.283658	0.577039	0.367791	0.710643	1	0.465041	0.451732	0.400698	0.580995	0.226974	0.169089	0.359694	0.118528	0.1154	0.274283	1	0.981365	1	0.496003	0.48696	0.495331
HUMAN	P17655	CAPN2	Calpain-2 catalytic subunit	14	9	12	46	35	41	M	PM				Nuc		1	0.984144	0.119123	0.111766	0.22726	0.197562	0.106138	0.196046	0.596127	0.552926	0.430406	0.721167	0.524777	0.737588	0.520705	1	0.841017	0.651255	0.49789	0.467551	0.672665	0.242003	0.276793	0.450355	0.211471	0.194343	0.349833	1	0.931462	1	0.252499	0.243639	0.303431
HUMAN	O15484	CAPN5	Calpain-5	3	3	5	16	9	6				CS				0.41362	0.526628	0.759045	1	0.678928	0.376506	0.793645	0.969558	0.845388	0.631196	0.945776	1	0.431477	0.770333	0.661967	0.779838	0.705406	0.555669	1	0.977492	0.979466	0.919357	0.911139	0.784767	0.927306	0.942981	0.717708	0.560408	1	0.919649	0.71843	0.74227	0.574127
HUMAN	P04632	CAPNS1	Calpain small subunit 1	2	1	3	11	13	14	M	PM						1	0.865455	0.314746	0.291948	0.493353	0.632152	0.37375	0.607506	0.362887	0.612983	0.320517	0.558739	0.377172	0.569219	0.502475	0.669946	1	0.51233	0.587524	0.60827	0.632277	0.472443	0.441305	0.599121	0.377376	0.441531	0.810613	1	1	0.97989	0.330163	0.291235	0.363859
HUMAN	Q14444	CAPRIN1	Caprin-1	3	5	3	36	33	24	M	PM	IPM					0.357668	0.372464	0.463357	0.574519	0.689675	0.594398	0.485065	1	0.397165	0.847108	0.555491	0.544414	0.522333	0.588176	0.804498	0.598876	1	0.446981	0.533732	0.48169	0.642506	0.838769	0.638231	1	0.668561	0.435541	0.643858	0.200437	0.507731	0.552191	0.930055	1	0.961643
HUMAN	Q6IMN6-2	CAPRIN2	Isoform 2 of Caprin-2	0	0	0	5	3	1	M																																			0.27634	0.304632	0.974247	0.971637	0.815251
HUMAN	P52907	CAPZA1	F-actin-capping protein subunit alpha-1	4	6	1	14	19	19					XC			0.231145	0.174295	0.355943	0.381272	0.659059	0.989679	0.516317	1	0.320865	0.890251	0.374037	0.568777	0.769021	0.546558	0.774088	0.624464	1	0.470078	0.661656	0.615642	0.649646	0.975502	0.856264	1	0.847261	0.705018	0.863698	0.272408	0.992304	1	0.470678	0.436387	0.478734
HUMAN	P47755	CAPZA2	F-actin-capping protein subunit alpha-2	2	3	1	23	21	22	M				XC			0.842437	1	0.36185	0.37676	0.546868	0.380956	0.360423	0.676557	0.395619	0.828289	0.46781	0.615632	0.58575	0.627247	0.782987	0.674591	1	0.492468	0.581157	0.657667	0.51701	0.78848	0.683411	1	0.71448	0.635929	0.817917	0.246824	0.957705	1	0.563481	0.536423	0.622496
HUMAN	P47756-2	CAPZB	Isoform 2 of F-actin-capping protein subunit beta	2	4	3	27	26	18	M							0.771125	0.771178	0.69083	0.681982	0.888357	1	0.791424	0.985854	0.511774	0.826166	0.530906	0.663156	0.586369	0.656764	0.85867	0.714315	1	0.607641	0.74721	0.742862	0.732615	0.830349	0.857124	1	0.835188	0.757878	0.883208	0.483402	0.985452	1	0.485943	0.498116	0.542242
HUMAN	Q9Y2V2	CARHSP1	Calcium-regulated heat stable protein 1	0	0	0	3	4	3	M																																			0.858489	1	0.311136	0.318676	0.405921
HUMAN	Q8IW45	CARKD	Carbohydrate kinase domain-containing protein	0	0	0	10	13	8	M																																			0.915512	0.884077	1	0.978604	0.985941
HUMAN	Q8IW45-3	CARKD	Isoform 3 of Carbohydrate kinase domain-containing protein	0	0	0	1	0	0	M																																			0.315073	0.503624	0.843257	0.962849	0.771494
HUMAN	Q86X55-1	CARM1	Isoform 1 of Histone-arginine methyltransferase CARM1	0	0	0	11	8	7																																				1	0.978623	0.314616	0.279362	0.312625
HUMAN	P49589	CARS	Cysteinyl-tRNA synthetase, cytoplasmic	2	4	0	43	34	33								0.294203	0.290032	0.391124	0.40958	0.658031	0.562761	0.439489	1	0.338811	0.879712	0.372513	0.483206	0.624673	0.531864	0.688135	0.532929	1	0.571768											0.944888	1	0.460353	0.470817	0.590086
HUMAN	Q9HA77	CARS2	Probable cysteinyl-tRNA synthetase, mitochondrial	0	0	0	14	14	6	M																																			0.93325	0.889287	0.997168	0.978333	1
HUMAN	O15234	CASC3	Protein CASC3	0	1	0	3	5	2																0.613099	0.80103	0.765489	0.949463	0.931248	0.767116	1	0.880506	0.633465	0.584778											0.527356	0.558935	0.864805	0.864807	0.967265
HUMAN	Q6P4E1-2	CASC4	Isoform 2 of Protein CASC4	15	15	13	17	18	10	M						ShG	0.111636	0.113118	0.585094	0.570098	0.920878	1	0.703713	0.907848	0.449442	1	0.634099	0.697222	0.815857	0.725439	0.862587	0.648798	0.936988	0.66486	0.442976	0.521992	0.484815	0.652453	0.642402	0.772572	0.680429	0.60343	1	0.11354	0.457044	0.477099	0.971013	1	0.852525
HUMAN	Q8NG31-2	CASC5	Isoform 2 of Protein CASC5	0	0	0	0	1	1	M
HUMAN	Q96PB1	CASD1	CAS1 domain-containing protein 1	0	0	0	1	0	0	M						ShG																													0.23535	0.223356	0.934092	1	0.783567
HUMAN	O14936-3	CASK	Isoform 3 of Peripheral plasma membrane protein CASK	5	8	2	17	18	19	M	PM			XC			0.497702	0.50019	0.84874	0.890872	0.683995	1	0.88612	0.51	0.738939	0.650394	0.785388	0.681811	0.959865	0.774141	0.635942	0.66788	0.471838	1	0.981862	0.911127	1	0.886908	0.941065	0.747326	0.661981	0.679123	0.47952	0.516583	1	0.912121	0.526947	0.498791	0.457235
HUMAN	Q8WXE0-2	CASKIN2	Isoform 2 of Caskin-2	0	0	0	5	3	1																																				0.977943	1	0.705636	0.679345	0.708961
HUMAN	P31944	CASP14	Caspase-14	1	1	1	1	0	0	M					Nuc		0.424301	0.513609	0.278015	0.39834	0.268454	1	0.393137	0.164939	0.204576	0.122389	0.354304	0.18643	0.0928377	0.256908	0.119789	1	0.0591408	0.134518	0.730439	0.766444	0.463783	0.658424	0.819714	0.402454	1	0.828122	0.535256	0.706423	0.958245	0.956596	0.748179	1	0.866603
HUMAN	P42574	CASP3	Caspase-3	0	0	0	3	3	5	M	PM																																		0.940281	1	0.340352	0.328967	0.392832
HUMAN	P55210-2	CASP7	Isoform Beta of Caspase-7	0	0	0	1	1	0																																				0.940798	1	0.259884	0.245772	0.214104
HUMAN	Q9UKL3	CASP8AP2	CASP8-associated protein 2	1	0	0	0	2	0	M							1	0.830416	0.749358	0.452807	0.441924	0.576896	0.537059	0.338369
HUMAN	P20810-6	CAST	Isoform 6 of Calpastatin	6	10	4	51	38	24								0.320165	0.310826	0.427945	0.459629	0.743283	0.882517	0.488029	1	0.34984	0.906873	0.419988	0.541779	0.728817	0.521102	0.716936	0.557821	1	0.467173	0.81946	0.792322	0.804076	0.880705	0.866365	1	0.634752	0.607991	0.633316	0.635911	0.898494	1	0.300454	0.28251	0.401317
HUMAN	P04040	CAT	Catalase	0	5	1	26	29	22	M	PM														0.79199	0.959567	0.820027	0.944345	0.966671	1	0.896708	0.895373	0.973784	0.835649	0.727849	0.650107	0.581607	0.955387	0.98728	0.846685	0.70511	0.696497	1	0.401716	1	0.918103	0.795773	0.784349	0.771316
HUMAN	Q03135	CAV1	Caveolin-1	6	9	8	26	27	20	M	PM	IPM					0.620259	0.478755	0.760752	0.766809	0.639677	1	0.836724	0.315853	0.736923	0.619086	0.838651	0.656566	1	0.6412	0.672182	0.671082	0.290747	0.781026	0.864603	0.853181	0.839298	1	0.73709	0.739972	0.695713	0.723582	0.879597	0.501064	1	0.892574	0.528815	0.483892	0.482054
HUMAN	P51636-2	CAV2	Isoform Beta of Caveolin-2	0	0	1	3	4	2	M	PM	IPM	CS		Nuc																				0.795453	0.38956	0.639089	0.727807	0.775383	0.446844	0.671465	0.628599	0.332137	1	1	0.903492	0.756344	0.634958	0.716818
HUMAN	Q9BPX6-3	CBARA1	Isoform 3 of Calcium uptake protein 1, mitochondrial	0	1	1	15	20	15	M															0.701422	1	0.700581	0.796055	0.904083	0.823569	0.826125	0.870439	0.793903	0.477114	0.90481	0.585947	0.919658	0.760824	1	0.781976	0.520083	0.649337	0.672948	0.782194	0.498579	0.443836	0.98529	0.985232	0.936242
HUMAN	Q13951	CBFB	Core-binding factor subunit beta	0	0	0	8	8	5	M					Nuc																														0.830453	0.86157	0.919831	0.902594	1
HUMAN	P22681	CBL	E3 ubiquitin-protein ligase CBL	0	1	0	1	2	3	M	PM				Nuc										0.824093	0.595958	0.815445	0.834618	1	0.789681	0.687486	0.716102	0.636054	0.833887											0.760578	1	0.89148	0.563055	0.8691
HUMAN	Q75N03	CBLL1	E3 ubiquitin-protein ligase Hakai	0	0	0	6	8	2																																				0.39591	0.402643	0.989538	0.971977	0.955126
HUMAN	P16152	CBR1	Carbonyl reductase [NADPH] 1	0	0	0	26	20	23																																				0.973523	1	0.583593	0.5617	0.757165
HUMAN	O75828	CBR3	Carbonyl reductase [NADPH] 3	0	0	0	16	9	11	M					Nuc																														0.94081	1	0.346378	0.340496	0.407269
HUMAN	Q8N4T8	CBR4	Carbonyl reductase family member 4	0	0	0	2	4	1	M																																			0.956575	0.790097	0.957045	0.928451	1
HUMAN	P35520-2	CBS	Isoform 2 of Cystathionine beta-synthase	0	0	0	5	4	5	M																																			0.881576	1	0.4973	0.539796	0.53067
HUMAN	P83916	CBX1	Chromobox protein homolog 1	0	0	0	10	8	8	M					Nuc																														0.532947	0.514027	0.947073	1	0.956201
HUMAN	Q14781	CBX2	Chromobox protein homolog 2	0	0	0	1	3	2																																				0.113869	0.122164	0.974992	1	0.7619
HUMAN	Q13185	CBX3	Chromobox protein homolog 3	1	1	1	18	18	19	M							0.333942	0.226993	0.627191	0.561177	0.802669	1	0.705061	0.726859	0.46872	1	0.503209	0.652138	0.965364	0.683593	0.832857	0.628191	0.891361	0.356813	0.41225	0.543244	0.511202	0.831565	0.69369	1	0.734385	0.643993	0.961116	0.145824	0.513535	0.518677	0.911046	0.911903	0.968618
HUMAN	O00257	CBX4	E3 SUMO-protein ligase CBX4	0	0	0	0	1	1	M
HUMAN	P45973	CBX5	Chromobox protein homolog 5	0	0	0	18	18	16	M																																			0.620043	0.607615	0.975176	0.954147	1
HUMAN	Q9HC52	CBX8	Chromobox protein homolog 8	0	0	0	8	12	6																																				0.495037	0.595873	0.861626	0.896484	0.887639
HUMAN	Q6P1N0	CC2D1A	Coiled-coil and C2 domain-containing protein 1A	0	1	0	17	15	16	M					Nuc										0.711445	0.70474	0.466904	0.958579	0.473149	0.730385	0.700191	1	0.768505	0.563067											0.528899	0.610738	0.672847	0.696615	0.828607
HUMAN	Q5T0F9-2	CC2D1B	Isoform 2 of Coiled-coil and C2 domain-containing protein 1B	0	0	0	6	3	3	M					Nuc																														0.965639	1	0.284793	0.283001	0.325876
HUMAN	Q8IX12-2	CCAR1	Isoform 2 of Cell division cycle and apoptosis regulator protein 1	5	3	2	23	36	33								0.211527	0.195058	0.357853	0.470477	0.687613	0.867601	0.520888	1	0.299347	1	0.468406	0.503881	0.665737	0.440958	0.917891	0.577669	0.953902	0.552765	0.516201	0.50458	0.585464	0.884695	0.748011	1	0.8914	0.579392	0.719925	0.124331	0.733016	0.718107	0.925419	0.937477	0.873345
HUMAN	Q6YP21	CCBL2	Kynurenine--oxoglutarate transaminase 3	0	0	0	13	16	11	M																																			0.624053	0.699526	0.982325	1	0.992735
HUMAN	Q96ES7	CCDC101	SAGA-associated factor 29 homolog	0	0	0	1	3	0																																				0.723264	0.62112	0.893677	1	0.833976
HUMAN	Q8WV48	CCDC107	Coiled-coil domain-containing protein 107	0	0	0	1	0	0	M						ShG																													0.293886	0.360108	0.782801	0.889773	0.889274
HUMAN	Q8NE86	CCDC109A	Coiled-coil domain-containing protein 109A	5	5	2	16	16	15	M							0.417298	0.406597	0.69427	0.711411	0.747328	0.495229	0.682855	1	0.694603	0.915985	0.717582	0.726477	0.936378	0.807822	0.802773	0.715301	1	0.785126	0.827872	0.824378	0.709641	0.84755	0.87294	0.815839	0.90002	0.965185	1	0.798556	0.679759	0.621501	0.881653	0.848328	0.912054
HUMAN	Q9NWR8	CCDC109B	Coiled-coil domain-containing protein 109B	2	2	2	7	7	3	M						ShG	0.193533	0.185031	0.642538	0.651229	0.702024	0.587183	0.616086	1	0.610203	0.722219	0.607185	0.725548	0.373193	0.696932	0.767478	0.646277	1	0.539014	0.447122	0.392402	0.433511	0.665444	0.708726	0.727316	0.924975	1	0.805537	0.223068	0.540281	0.506308	0.932387	0.94532	0.90066
HUMAN	Q96NT0	CCDC115	Coiled-coil domain-containing protein 115	0	0	0	2	4	2	M																																			0.215438	0.193013	1	0.995957	0.860418
HUMAN	Q8IWD4-2	CCDC117	Isoform 2 of Coiled-coil domain-containing protein 117	0	0	0	3	1	2																																				0.527039	0.653412	0.742263	0.541521	1
HUMAN	Q8WUD4	CCDC12	Coiled-coil domain-containing protein 12	0	0	0	9	10	8																																				0.608986	0.629491	0.976755	1	0.92562
HUMAN	Q96CT7	CCDC124	Coiled-coil domain-containing protein 124	0	0	0	11	10	10																																				0.998007	1	0.720252	0.768382	0.713698
HUMAN	Q96EE4	CCDC126	Coiled-coil domain-containing protein 126	4	8	7	4	5	4					XC			0.0865041	0.0751624	0.462852	0.448937	0.699362	1	0.619849	0.803183	0.519832	0.861913	0.670559	0.769773	0.369906	0.653377	1	0.709715	0.998517	0.461094	0.505993	0.548871	0.487052	0.785515	0.808914	0.806971	1	0.93488	0.972465	0.270228	0.147144	0.131485	0.922546	1	0.892075
HUMAN	Q96BQ5	CCDC127	Coiled-coil domain-containing protein 127	0	0	0	7	8	6																																				0.507263	0.474939	1	0.941332	0.852942
HUMAN	P13994	CCDC130	Coiled-coil domain-containing protein 130	0	0	0	1	1	1																																				1	0.735998	0.694488	0.725064	0.777393
HUMAN	Q96JG6	CCDC132	Coiled-coil domain-containing protein 132	0	0	0	1	3	3																																				1	0.950069	0.410747	0.404744	0.441731
HUMAN	Q9H6E4	CCDC134	Coiled-coil domain-containing protein 134	5	7	3	14	15	6					XC			0.0867826	0.0632127	0.487161	0.473617	0.703306	1	0.562632	0.852266	0.513158	1	0.547977	0.726551	0.938159	0.727362	0.848888	0.70979	0.974418	0.558593	0.383762	0.526294	0.548796	0.778233	0.730824	0.952189	0.979901	0.800321	1	0.147261	0.367229	0.343618	0.970204	0.965542	0.899547
HUMAN	Q6PK04	CCDC137	Coiled-coil domain-containing protein 137	0	0	0	4	5	6																																				0.637907	0.663986	0.861417	0.868879	0.947372
HUMAN	Q9Y4B5-2	CCDC165	Isoform 2 of Coiled-coil domain-containing protein 165	0	0	0	2	1	2																																				0.958178	1	0.269762	0.287992	0.270028
HUMAN	O60826	CCDC22	Coiled-coil domain-containing protein 22	0	0	0	14	15	14																																				0.820807	0.852931	0.575995	0.609741	0.79633
HUMAN	Q86WR0	CCDC25	Coiled-coil domain-containing protein 25	0	0	0	2	0	3																																				0.877395	1	0.176258	0.202039	0.213275
HUMAN	Q8IWP9	CCDC28A	Coiled-coil domain-containing protein 28A	0	0	0	2	0	0																																				0.685622	0.582148	0.890291	1	0.958197
HUMAN	Q96MW1-2	CCDC43	Isoform 2 of Coiled-coil domain-containing protein 43	0	0	0	2	1	2																																				0.921988	1	0.468151	0.440081	0.503819
HUMAN	Q96A33-2	CCDC47	Isoform 2 of Coiled-coil domain-containing protein 47	32	32	23	33	39	30	M							0.225218	0.231764	0.661868	0.646513	0.724668	0.976053	0.748289	1	0.380545	1	0.51094	0.629451	0.624587	0.55806	0.825529	0.60582	0.634638	0.623215	0.575642	0.640094	0.788855	0.826353	0.865097	1	0.622669	0.587474	0.603244	0.178607	0.381706	0.380357	0.878008	0.935573	0.684383
HUMAN	Q8IVM0-2	CCDC50	Isoform 2 of Coiled-coil domain-containing protein 50	0	1	0	4	1	2																0.577878	0.854825	0.46489	1	0.500617	0.957024	0.876359	0.985663	0.852413	0.198303											0.890079	1	0.445397	0.491545	0.52132
HUMAN	Q96ER9	CCDC51	Coiled-coil domain-containing protein 51	1	0	0	11	12	8	M					Nuc		0.316238	0.369721	0.913283	0.853891	0.993603	1	0.931543	0.993459																					0.912818	1	0.646876	0.676543	0.614162
HUMAN	Q9Y3C0	CCDC53	WASH complex subunit CCDC53	0	0	0	3	3	1																																				0.854449	0.88608	0.504428	0.602047	0.776952
HUMAN	Q9Y2R0	CCDC56	Coiled-coil domain-containing protein 56	0	0	0	4	5	5	M																																			0.308503	0.283254	0.873829	0.982642	0.872393
HUMAN	Q2TAC2	CCDC57	Coiled-coil domain-containing protein 57	0	1	0	0	0	0																0.269293	0.610949	0.895013	0.342168	0.427346	0.611137	0.451513	0.305263	0.135738	1
HUMAN	Q4VC31	CCDC58	Coiled-coil domain-containing protein 58	0	0	0	10	8	7	M																																			0.474776	0.437813	1	0.983911	0.999322
HUMAN	Q9P031	CCDC59	Thyroid transcription factor 1-associated protein 26	0	0	0	5	3	6	M					Nuc																														0.401161	0.481472	0.948398	0.903087	0.827652
HUMAN	Q16204	CCDC6	Coiled-coil domain-containing protein 6	1	1	0	8	4	7	M							0.687546	1	0.520332	0.614169	0.601094	0.879183	0.583808	0.607612	0.899671	0.759499	0.751195	0.920096	1	0.871206	0.748767	0.671178	0.943579	0.448705											0.989364	1	0.342157	0.327707	0.389383
HUMAN	Q9Y6R9	CCDC61	Coiled-coil domain-containing protein 61	0	0	0	1	1	1	M																																			0.804263	0.887334	0.980025	1	0.782739
HUMAN	Q8IV32	CCDC71	Coiled-coil domain-containing protein 71	0	1	0	0	0	1																0.0270937	0.527591	0.0302448	0.128843	1	0.393931	0.0350256	0.0286496	0.0363148	0.032064
HUMAN	Q9Y2S6	CCDC72	Coiled-coil domain-containing protein 72	0	0	0	1	2	1																																				0.964919	1	0.354879	0.336288	0.352619
HUMAN	Q8N954-2	CCDC75	Isoform 2 of Coiled-coil domain-containing protein 75	0	0	0	0	1	2
HUMAN	Q9NUP7	CCDC76	tRNA guanosine-2'-O-methyltransferase TRM13 homolog	0	0	0	0	0	1
HUMAN	Q9BR77	CCDC77	Coiled-coil domain-containing protein 77	0	0	0	3	5	2	M																																			0.137247	0.114767	1	0.954424	0.968841
HUMAN	Q76M96-2	CCDC80	Isoform 2 of Coiled-coil domain-containing protein 80	2	0	3	2	0	3	M				XC			1	0.987597	0.244097	0.22993	0.171422	0.0634423	0.210939	0.276221											0.561304	0.607262	0.601338	0.450302	0.41624	0.415276	0.370514	0.30787	0.461963	1	1	0.927623	0.229753	0.288245	0.25636
HUMAN	Q9H6F5	CCDC86	Coiled-coil domain-containing protein 86	0	0	0	13	10	9	M																																			0.516238	0.510716	0.783472	0.809991	1
HUMAN	Q3V6T2-2	CCDC88A	Isoform 2 of Girdin	0	0	0	4	1	1	M	PM																																		0.860933	1	0.359463	0.353709	0.345463
HUMAN	Q9Y3X0	CCDC9	Coiled-coil domain-containing protein 9	0	1	1	1	2	1																0.118825	0.753985	0.10182	0.420773	0.584331	0.431218	0.843189	0.751526	1	0.393457	0.439321	0.201185	0.681686	0.797278	0.766368	1	0.667004	0.621882	0.521471	0.417456	0.593343	1	0.942073	0.796912	0.904115
HUMAN	Q96AQ8	CCDC90A	Coiled-coil domain-containing protein 90A, mitochondrial	0	0	0	10	8	5	M																																			0.381406	0.365205	0.891265	0.88924	1
HUMAN	Q9GZT6-2	CCDC90B	Isoform 2 of Coiled-coil domain-containing protein 90B, mitochondrial	0	0	0	7	10	5	M																																			0.835216	0.7413	0.934554	0.896334	0.882043
HUMAN	Q567U6	CCDC93	Coiled-coil domain-containing protein 93	0	0	0	13	11	13																																				0.926517	0.981021	0.639229	0.735371	0.858006
HUMAN	Q9BW85	CCDC94	Coiled-coil domain-containing protein 94	1	0	0	3	5	2								0.00707272	0.000736672	0.00504541	0.00521258	0.00842951	1	0.100168	0																					1	0.96024	0.717983	0.598824	0.754746
HUMAN	Q96F63	CCDC97	Coiled-coil domain-containing protein 97	0	0	0	2	4	1																																				0.475537	0.482182	0.840879	0.711336	0.764884
HUMAN	Q9BSQ5-2	CCM2	Isoform 2 of Malcavernin	0	0	0	2	1	0																																				0.939205	1	0.649946	0.633792	0.645923
HUMAN	P14635	CCNB1	G2/mitotic-specific cyclin-B1	0	0	0	2	0	4	M																																			0.236877	0.234823	0.788613	0.892953	0.814389
HUMAN	O95067	CCNB2	G2/mitotic-specific cyclin-B2	0	0	0	0	0	2	M					Nuc
HUMAN	P24863	CCNC	Cyclin-C	0	0	0	1	1	1																																				0.31165	0.267065	1	0.955135	0.932006
HUMAN	P51946	CCNH	Cyclin-H	0	0	0	9	7	12																																				0.516149	0.467865	1	0.99883	0.931825
HUMAN	O75909-4	CCNK	Isoform 4 of Cyclin-K	2	2	1	5	6	5								0.160328	0.149737	0.38319	0.435214	0.740025	0.894736	0.525211	1	0.325568	1	0.481279	0.597336	0.754683	0.609719	0.832952	0.547982	0.86984	0.527169	0.521253	0.632227	0.717329	0.823649	0.847491	1	0.673412	0.513559	0.546196	0.108579	0.692759	0.681939	0.973185	0.92249	0.906453
HUMAN	Q9UK58	CCNL1	Cyclin-L1	0	0	1	4	4	2	M					Nuc																				0.623559	0.676705	0.750243	0.957194	1	0.942879	0.559759	0.764464	0.805129	0.372095	0.488835	0.45754	1	0.943172	0.852279
HUMAN	Q96S94	CCNL2	Cyclin-L2	0	0	0	4	6	6	M					Nuc																														0.422731	0.385176	0.992322	1	0.89679
HUMAN	O60563	CCNT1	Cyclin-T1	0	0	0	12	8	5																																				0.332219	0.312726	0.997597	0.942841	0.991244
HUMAN	O60583-2	CCNT2	Isoform 2 of Cyclin-T2	0	0	0	5	5	6																																				0.293512	0.251971	0.958701	0.954521	0.862694
HUMAN	Q8ND76-3	CCNY	Isoform 3 of Cyclin-Y	1	0	1	1	2	1	M	PM				Nuc		0.327762	0.351158	0.480027	0.515447	0.554608	1	0.516211	0.339749											0.907814	0.837778	0.777389	1	0.830632	0.85833	0.766945	0.789072	0.638258	0.493091	0.716895	1	0.898526	0.992948	0.865631
HUMAN	Q8N7R7-2	CCNYL1	Isoform 2 of Cyclin-Y-like protein 1	0	1	0	4	2	1																0.793499	0.704511	0.962549	0.926028	0.854948	0.87033	1	0.830089	0.702965	0.720061											0.941597	0.974657	1	0.984784	0.863681
HUMAN	Q9ULG6	CCPG1	Cell cycle progression protein 1	0	0	0	16	18	19	M						ShG																													0.264206	0.265285	0.979475	0.973862	0.806871
HUMAN	Q9UK39	CCRN4L	Nocturnin	0	0	0	2	2	3	M																																			0.25949	0.304334	1	0.801807	0.806519
HUMAN	O14618	CCS	Copper chaperone for superoxide dismutase	0	1	1	7	5	7	M					Nuc										0.779252	0.76902	0.716909	0.690363	0.581004	0.786224	0.720645	0.645345	1	0.710208	0.595849	0.731144	0.636267	0.844921	0.864641	0.911647	0.926474	1	0.943314	0.265487	0.945375	1	0.773616	0.822923	0.959358
HUMAN	P78371	CCT2	T-complex protein 1 subunit beta	8	12	5	57	54	52	M					Nuc		0.356558	0.329633	0.499211	0.582573	0.957857	0.842354	0.622981	1	0.492013	1	0.551233	0.726877	0.681992	0.690742	0.946091	0.753807	0.862503	0.72644	0.433131	0.474045	0.526368	0.763304	0.781953	1	0.78357	0.688476	0.859915	0.20848	0.901562	0.915585	0.624354	0.621509	0.813666
HUMAN	P49368	CCT3	T-complex protein 1 subunit gamma	15	32	14	65	61	61	M	PM						0.201217	0.193657	0.535517	0.702368	1	0.795786	0.669224	0.953538	0.578861	0.997918	0.609967	0.717834	0.704936	0.698368	1	0.760735	0.918812	0.972136	0.420954	0.453649	0.533889	0.757078	0.859546	1	0.807603	0.733844	0.746894	0.2185	0.89443	0.909499	0.647074	0.640613	0.773353
HUMAN	P50991	CCT4	T-complex protein 1 subunit delta	9	16	9	69	77	63	M					Nuc		0.277157	0.246863	0.50035	0.557271	0.834511	1	0.64183	0.872886	0.442188	1	0.491401	0.681451	0.659298	0.646567	0.934054	0.706519	0.92604	0.682836	0.490411	0.533099	0.523323	0.793118	0.816859	1	0.692975	0.635824	0.706685	0.290219	0.924309	0.942362	0.61313	0.60203	0.762502
HUMAN	P48643	CCT5	T-complex protein 1 subunit epsilon	12	14	7	66	68	61	M							0.293151	0.278957	0.532879	0.550164	0.951118	0.76148	0.599971	1	0.480351	0.728981	0.570207	0.564959	0.678954	0.586357	0.753087	0.545472	0.651578	1	0.512653	0.568359	0.54495	0.836096	0.902194	1	0.82143	0.666543	0.861993	0.245601	0.949844	0.933354	0.66425	0.652113	0.752803
HUMAN	P40227	CCT6A	T-complex protein 1 subunit zeta	8	9	5	42	43	39								0.192365	0.170876	0.477731	0.486537	0.843036	0.681841	0.528885	1	0.382482	1	0.449653	0.661839	0.424667	0.623406	0.935253	0.692009	0.970808	0.584003	0.445437	0.507693	0.45469	0.829268	0.844612	1	0.800285	0.65425	0.73627	0.234052	0.900103	0.885782	0.649001	0.610064	0.796951
HUMAN	Q99832	CCT7	T-complex protein 1 subunit eta	12	18	7	57	61	61	M							0.344326	0.279245	0.544697	0.572448	0.948648	0.821715	0.611106	1	0.454308	1	0.510164	0.636866	0.594121	0.603909	0.925132	0.677256	0.963495	0.707692	0.497441	0.561523	0.582475	0.924231	0.944418	1	0.968229	0.782699	0.894583	0.2595	0.876749	0.874513	0.684519	0.649837	0.822736
HUMAN	P50990	CCT8	T-complex protein 1 subunit theta	15	20	9	79	73	69	M							0.15306	0.137198	0.539368	0.577413	1	0.786974	0.640679	0.916734	0.513252	1	0.498018	0.668492	0.653648	0.657785	0.918271	0.727551	0.878811	0.843002	0.462414	0.501246	0.512682	0.818021	0.860041	1	0.745281	0.61766	0.842094	0.228138	0.91189	0.910154	0.667315	0.639721	0.787271
HUMAN	Q6YHK3	CD109	CD109 antigen	108	110	119	38	34	34	M	PM			XC			0.952808	1	0.682736	0.588643	0.253341	0.26656	0.482184	0.181511	0.907267	0.423417	0.644613	0.649447	0.581806	0.550579	0.546207	0.572712	0.210809	1	1	0.930495	0.693974	0.617031	0.653102	0.36427	0.512981	0.563997	0.241292	0.91311	1	0.924552	0.461424	0.464732	0.336908
HUMAN	P08571	CD14	Monocyte differentiation antigen CD14	5	1	0	0	0	1	M	PM		CS	XC			0.934943	1	0.359462	0.318525	0.214389	0.206931	0.245236	0.205533	0.718471	0.460101	0.668312	0.493977	0.183266	0.490337	0.502105	0.461225	0.412725	1
HUMAN	P48509	CD151	CD151 antigen	13	14	11	6	4	5	M	PM	IPM					0.553491	0.493035	0.958437	1	0.900005	0.817122	0.992629	0.562756	0.990161	0.628864	0.813698	1	0.652808	0.9187	0.666252	0.9529	0.550791	0.465364	0.582513	0.582732	0.638387	0.52907	0.600943	0.458472	0.847811	1	0.738965	0.653273	0.872886	1	0.698778	0.810633	0.628631
HUMAN	P41217-2	CD200	Isoform 2 of OX-2 membrane glycoprotein	0	1	1	0	0	0	M	PM	IPM													0.91924	0.60418	0.548227	0.882969	0.794282	1	0.598475	0.716627	0.454335	0.278267	0.327651	0.293691	0.303813	0.398559	0.368019	0.391639	0.966191	1	0.759105	0.416807
HUMAN	Q9HCU0	CD248	Endosialin	25	7	26	7	4	11	M				XC			0.945213	1	0.135856	0.100235	0.0576016	0.0675733	0.109178	0.0848976	0.725935	0.344981	0.481218	0.489448	0.475395	0.385605	0.335938	0.352012	0.456761	1	0.405031	0.390894	0.342735	0.245697	0.251834	0.199802	0.107261	0.105398	0.0655884	1	0.808984	1	0.152663	0.154485	0.119256
HUMAN	Q9NZQ7	CD274	Programmed cell death 1 ligand 1	11	11	11	1	1	1	M	PM			XC			0.316921	0.311667	0.946695	0.915033	0.831309	0.775034	1	0.691048	0.827813	0.800868	0.86176	0.811645	1	0.836341	0.741749	0.706732	0.527644	0.889191	0.97277	1	0.557555	0.684157	0.731931	0.476269	0.713151	0.766657	0.695824	0.474946	0.214832	0.245035	0.538616	0.608791	0.869339
HUMAN	Q5ZPR3	CD276	CD276 antigen	30	28	30	10	8	13	M	PM						0.662784	0.61689	0.361717	0.340337	0.834702	1	0.222055	0.465416	0.37305	0.231078	0.161969	0.64731	0.146556	0.441803	0.265918	1	0.460397	0.396344	0.960468	1	0.970908	0.804353	0.858496	0.989221	0.409871	0.44088	0.771606	0.834151	0.877929	0.779074	0.486755	0.504442	0.898451
HUMAN	Q9Y5K6	CD2AP	CD2-associated protein	3	4	1	27	26	25	M	PM						0.139889	0.127926	0.643424	0.67389	0.932872	0.656177	0.588597	1	0.501966	1	0.519639	0.701923	0.796656	0.728136	0.87359	0.710019	0.987237	0.453693	0.551078	0.503616	0.498295	0.858166	0.820731	1	0.987871	0.719605	0.892934	0.182609	0.31276	0.32621	0.85387	0.849398	0.733638
HUMAN	O95400	CD2BP2	CD2 antigen cytoplasmic tail-binding protein 2	0	0	0	13	20	6																																				0.612926	0.588959	0.921968	0.879856	0.983471
HUMAN	Q9NPF0	CD320	CD320 antigen	14	12	12	2	6	2	M	PM						0.148753	0.160859	0.87043	1	0.74385	0.476427	0.654189	0.521704	1	0.797477	0.800202	0.946435	0.539761	0.811202	0.76149	0.852482	0.526637	0.418754	0.383121	0.400355	0.390577	0.691614	0.789092	0.702303	0.806247	1	0.657688	0.225603	0.0901808	0.079674	0.846196	1	0.79418
HUMAN	P28906	CD34	Hematopoietic progenitor cell antigen CD34	0	2	2	0	0	0	M	PM	IPM		XC											0.487161	0.367544	0.523531	0.520428	0.423932	0.529902	0.369184	1	0.506443	0.410618	1	0.592707	0.7353	0.258795	0.242648	0.140621	0.130878	0.138525	0.103224	0.322893
HUMAN	P16671	CD36	Platelet glycoprotein 4	3	1	3	0	0	0	M	PM	IPM	CS				0.965504	1	0.726727	0.611058	0.320207	0.203224	0.410941	0.233795	0.93634	0.483793	0.819211	0.710138	0.459312	0.671297	0.603439	0.718499	0.336643	1	1	0.792455	0.7252	0.576623	0.552159	0.384435	0.399658	0.487643	0.240759	0.446152
HUMAN	P28907	CD38	ADP-ribosyl cyclase 1	1	2	1	0	0	0	M	PM		CS		Nuc		0.045457	0.045354	1	0.931855	0.144663	0.112332	0.249225	0.157835	0.476916	0.364668	0.220363	0.223289	0.118376	0.186699	0.19497	0.165734	0.0884387	1	1	0.590984	0.10776	0.638486	0.502799	0.064884	0.425737	0.553095	0.0489537	0.044998
HUMAN	O15446-2	CD3EAP	Isoform 2 of DNA-directed RNA polymerase I subunit RPA34	4	6	2	13	21	17	M							0.0716588	0.0487753	0.434345	0.476089	0.826315	1	0.52529	0.87776	0.26996	1	0.345876	0.596007	0.72524	0.576582	0.821585	0.606108	0.839971	0.184473	0.300558	0.220268	0.489699	0.771981	0.419577	0.919863	1	0.418706	0.941799	0.0634803	0.359036	0.35444	0.949863	1	0.918119
HUMAN	P25942	CD40	Tumor necrosis factor receptor superfamily member 5	18	18	13	4	3	3	M	PM			XC			0.283363	0.296514	0.854845	1	0.637014	0.849848	0.781577	0.454129	0.988475	0.609649	0.80328	0.843851	0.489675	0.884903	0.578823	0.84209	0.463272	1	0.306298	0.316434	0.279663	0.521812	0.55727	0.373253	0.846167	1	0.530978	0.269308	0.590257	0.622817	1	0.984419	0.710899
HUMAN	P16070-10	CD44	Isoform 10 of CD44 antigen	109	105	108	34	33	34	M	PM	IPM	CS				1	0.883849	0.623201	0.601009	0.457257	0.621902	0.630489	0.569407	0.824093	0.709823	0.762218	0.790197	0.772375	0.731177	0.679724	0.920707	0.781543	1	0.801622	1	0.815215	0.670376	0.668083	0.603269	0.519725	0.601071	0.724197	0.919909	1	0.927642	0.605775	0.565017	0.483393
HUMAN	P15529-2	CD46	Isoform B of Membrane cofactor protein	24	26	29	9	7	11	M	PM	IPM	CS				0.966229	0.902369	0.982437	1	0.629674	0.769846	0.997065	0.480361	0.98694	0.605235	0.790288	0.739218	0.719519	0.787601	0.607006	0.781499	0.483929	1	0.62042	0.614185	0.584563	0.47017	0.517392	0.330295	0.907924	1	0.567319	0.681534	0.817447	0.821179	1	0.942074	0.698996
HUMAN	P15529-10	CD46	Isoform 2 of Membrane cofactor protein	3	3	1	0	0	0	M	PM	IPM	CS				0.907295	1	0.82346	0.708729	0.577204	0.164473	0.642517	0.365927	1	0.535809	0.724095	0.880932	0.292438	0.828995	0.709865	0.763294	0.504921	0.840069	0.728144	0.655965	0.704061	0.47008	0.534186	0.311369	0.835766	0.915784	0.565784	1
HUMAN	Q08722-4	CD47	Isoform OA3-312 of Leukocyte surface antigen CD47	20	22	20	7	7	7	M	PM	IPM		XC			0.437354	0.453048	1	0.971982	0.656564	0.710061	0.966629	0.478736	1	0.583849	0.878449	0.847435	0.736652	0.839182	0.682699	0.720736	0.404513	0.779386	0.447824	0.40954	0.388802	0.525443	0.568185	0.354476	0.885564	1	0.605336	0.359053	0.587589	0.546575	1	0.968153	0.88451
HUMAN	Q08722	CD47	Leukocyte surface antigen CD47	4	4	4	1	1	0	M	PM	IPM		XC			0.0976285	0.100244	1	0.991745	0.557947	0.40962	0.921545	0.536281	0.909804	0.523092	1	0.731641	0.343904	0.770531	0.683993	0.679884	0.403961	0.617483	0.154796	0.157527	0.132538	0.308037	0.329782	0.216543	0.855354	1	0.57929	0.0661501	0.183748	0.15773	1	0.999546	0.897436
HUMAN	P08174-2	CD55	Isoform 1 of Complement decay-accelerating factor	91	97	77	30	35	27	M	PM	IPM	CS	XC			0.120849	0.122913	0.862834	0.977943	1	0.779188	0.918631	0.444141	0.88436	0.67569	0.761122	0.875748	1	0.875886	0.712989	0.869099	0.452661	0.707273	0.17196	0.175953	0.208068	0.356111	0.433902	0.416372	0.858498	1	0.829732	0.108826	0.0702747	0.0658055	0.899046	0.884012	1
HUMAN	P19256-2	CD58	Isoform 2 of Lymphocyte function-associated antigen 3	17	14	16	6	1	4	M	PM	IPM					1	0.969299	0.674655	0.645926	0.443521	0.540302	0.600271	0.377554	0.918295	0.695699	0.831308	0.762889	1	0.798997	0.669969	0.724908	0.457667	0.927053	0.829279	0.844802	0.71439	0.639833	0.6726	0.521488	0.581407	0.612822	0.434338	1	0.312527	0.325329	0.977502	0.989008	0.856421
HUMAN	P13987	CD59	CD59 glycoprotein	20	18	23	11	9	10	M	PM			XC			0.892587	1	0.525089	0.63438	0.372744	0.406035	0.419182	0.302169	1	0.641277	0.792946	0.86706	0.546762	0.751499	0.603856	0.759163	0.587426	0.560777	0.718024	0.655332	0.644625	0.558374	0.537839	0.419414	0.730014	0.869435	0.522663	1	0.907296	1	0.42049	0.505894	0.350115
HUMAN	P08962	CD63	CD63 antigen	17	16	13	9	12	8	M	PM	IPM	CS				0.555198	0.521669	0.954991	1	0.633647	0.847008	0.964762	0.556641	1	0.640633	0.819071	0.979097	0.880695	0.949493	0.813408	0.785363	0.552387	0.418508	0.590683	0.510476	0.575896	0.589795	0.695131	0.599656	0.859816	1	0.75372	0.665894	1	0.906571	0.817472	0.795397	0.851567
HUMAN	P34810-2	CD68	Isoform Short of Macrosialin	1	1	0	0	0	0	M	PM						0.185243	0.192817	0.470878	0.45567	0.760009	0.855113	0.583599	1	0.581592	0.828823	0.458443	0.852787	0.497327	0.532615	0.747574	0.602617	1	0.490053
HUMAN	P09564	CD7	T-cell antigen CD7	1	0	1	0	0	0	M	PM						0.64295	0.6362	0.787863	0.828657	0.727344	1	0.560939	0.40345											0.858503	0.877738	0.787714	0.965271	0.9882	0.709727	1	0.910526	0.91592	0.596813
HUMAN	P60033	CD81	CD81 antigen	7	6	4	11	8	6	M	PM	IPM					0.7992	0.766938	0.749454	0.790984	0.64755	1	0.726787	0.51321	0.67715	0.478861	0.643994	0.655703	1	0.671063	0.541564	0.637639	0.445636	0.545332	0.86806	0.978868	1	0.731034	0.866097	0.622622	0.522101	0.583099	0.544993	0.474451	0.961244	1	0.353809	0.390763	0.298675
HUMAN	P27701	CD82	CD82 antigen	19	17	17	2	0	0	M	PM	IPM					0.496495	0.461844	1	0.965327	0.470139	0.674646	0.832448	0.496228	1	0.624591	0.841768	0.742671	0.758571	0.726274	0.618333	0.647464	0.387524	0.750166	0.650199	0.634868	0.574469	0.634736	0.628338	0.475948	0.912113	1	0.508815	0.600531	0.321244	0.5136	0.977646	1	0.652859
HUMAN	P21926	CD9	CD9 antigen	6	5	4	16	12	13	M	PM	IPM					0.159128	0.150169	0.841478	0.857913	0.542816	1	0.88982	0.479578	0.812947	0.531263	0.670946	0.794486	1	0.761257	0.621193	0.681102	0.447258	0.212092	0.440803	0.422287	0.456355	0.486575	0.528493	0.41752	0.918894	1	0.637555	0.244925	0.863757	0.780711	1	0.946421	0.901292
HUMAN	P48960-2	CD97	Isoform 2 of CD97 antigen	80	89	80	22	22	21	M	PM	IPM		XC			0.244473	0.226259	0.925758	1	0.68595	0.898254	0.886069	0.383029	0.830264	0.555045	0.588019	0.776088	1	0.789186	0.616773	0.773411	0.327544	0.560502	0.4784	0.49231	0.441481	0.795061	0.912338	0.56427	0.85629	1	0.560911	0.266721	0.327051	0.292955	1	0.951597	0.7929
HUMAN	P14209	CD99	CD99 antigen	10	8	6	3	5	8	M	PM	IPM					0.930355	1	0.0919554	0.0956611	0.58195	0.219425	0.0981112	0.384648	0.249003	0.109039	0.16999	0.176628	0.175733	0.594298	0.167223	0.457981	1	0.0850537	0.321668	0.297925	0.67491	0.188965	0.184693	0.565864	0.162933	0.207469	0.593803	1	0.963649	0.93701	0.203752	0.209403	1
HUMAN	Q8TCZ2-2	CD99L2	Isoform 2 of CD99 antigen-like protein 2	19	18	19	2	2	3	M	PM						1	0.996865	0.157422	0.140567	0.359109	0.465288	0.115925	0.170928	0.461679	0.279864	0.289599	0.587279	0.328749	0.517759	0.36184	1	0.37509	0.55224	0.747513	0.730278	0.811021	0.35077	0.301394	0.474489	0.187755	0.189187	0.332452	1	0.95698	1	0.159441	0.151172	0.368204
HUMAN	P32320	CDA	Cytidine deaminase	0	0	0	2	1	3					XC																															0.897846	1	0.1575	0.147837	0.192145
HUMAN	O75794	CDC123	Cell division cycle protein 123 homolog	0	0	0	0	2	1
HUMAN	Q13042-2	CDC16	Isoform 2 of Cell division cycle protein 16 homolog	0	0	0	13	11	8	M																																			0.868105	0.866144	0.896867	0.931652	1
HUMAN	Q12834	CDC20	Cell division cycle protein 20 homolog	0	0	0	0	1	2	M
HUMAN	Q9UJX2	CDC23	Cell division cycle protein 23 homolog	0	0	0	14	13	11																																				0.767021	0.753875	0.992563	1	0.865121
HUMAN	Q8NHZ8	CDC26	Anaphase-promoting complex subunit CDC26	0	0	0	2	3	1																																				0.672931	0.68714	0.84563	0.856574	0.877406
HUMAN	P30260	CDC27	Cell division cycle protein 27 homolog	0	0	0	18	16	12	M																																			0.7465	0.757492	0.972192	0.978198	0.963554
HUMAN	P49427	CDC34	Ubiquitin-conjugating enzyme E2 R1	0	0	0	2	1	3	M					Nuc																														0.944504	1	0.612407	0.615097	0.598002
HUMAN	Q16543	CDC37	Hsp90 co-chaperone Cdc37	1	0	0	13	10	19	M	PM						1	0.866105	0.460662	0.33895	0.998529	0.394629	0.650584	0.347193																					0.960984	1	0.261913	0.259411	0.647993
HUMAN	O60508	CDC40	Pre-mRNA-processing factor 17	0	0	0	23	19	14																																				0.366663	0.364003	0.974284	0.978207	0.933844
HUMAN	P60953	CDC42	Cell division control protein 42 homolog	2	3	2	11	8	13	M	PM						0.705051	0.720494	0.829954	0.849184	1	0.784657	0.813187	0.927229	0.60659	1	0.63785	0.79647	0.743094	0.796435	0.863443	0.75982	0.83649	0.819745	0.917471	1	0.977099	0.840886	0.870614	0.838218	0.845724	0.819826	0.890402	0.703205	1	0.995791	0.532925	0.486446	0.520378
HUMAN	Q5VT25-2	CDC42BPA	Isoform 2 of Serine/threonine-protein kinase MRCK alpha	0	0	0	19	18	26																																				1	0.979324	0.517414	0.485955	0.481364
HUMAN	Q9Y5S2	CDC42BPB	Serine/threonine-protein kinase MRCK beta	0	0	0	30	21	35	M	PM																																		0.962583	1	0.309732	0.3135	0.331263
HUMAN	Q00587-2	CDC42EP1	Isoform 2 of Cdc42 effector protein 1	0	0	0	9	4	5	M	PM																																		0.992174	1	0.301802	0.279913	0.220577
HUMAN	O14613	CDC42EP2	Cdc42 effector protein 2	0	0	0	1	0	1	M	PM																																		0.971896	1	0.0601006	0.038982	0.0495457
HUMAN	Q9UKI2	CDC42EP3	Cdc42 effector protein 3	0	0	0	4	2	2	M																																			0.869671	1	0.049221	0.0373509	0.0578864
HUMAN	Q9H3Q1	CDC42EP4	Cdc42 effector protein 4	0	0	0	3	0	2	M																																			0.865326	1	0.163373	0.15056	0.160393
HUMAN	Q6NZY7	CDC42EP5	Cdc42 effector protein 5	0	0	0	1	0	1	M	PM																																		0.86474	1	0.12508	0.0895957	0.137757
HUMAN	Q9NRR3	CDC42SE2	CDC42 small effector protein 2	0	0	0	1	1	1	M	PM				Nuc																														0.916342	1	0.714599	0.722567	0.50725
HUMAN	Q99459	CDC5L	Cell division cycle 5-like protein	0	3	0	64	79	42	M															0.260775	1	0.441232	0.471151	0.69303	0.576426	0.745717	0.536907	0.982166	0.25264											0.470907	0.445343	0.998565	0.970538	0.981934
HUMAN	Q99741	CDC6	Cell division control protein 6 homolog	0	0	0	0	2	3
HUMAN	Q6P1J9	CDC73	Parafibromin	0	0	0	19	20	12																																				0.504116	0.500986	0.90126	0.930992	0.881124
HUMAN	Q69YH5	CDCA2	Cell division cycle-associated protein 2	0	0	0	3	1	3	M					Nuc																														0.242645	0.287296	0.923237	1	0.690898
HUMAN	Q96GN5-2	CDCA7L	Isoform 2 of Cell division cycle-associated 7-like protein	0	0	0	2	2	1	M																																			0.0654918	0.0734891	0.910216	1	0.832644
HUMAN	Q53HL2	CDCA8	Borealin	0	0	0	6	3	2	M																																			0.475925	0.504791	0.78712	0.854562	0.798787
HUMAN	Q9H5V8	CDCP1	CUB domain-containing protein 1	43	39	39	12	16	13	M	PM			XC			0.161273	0.151215	1	0.946318	0.678649	0.633961	0.888089	0.646053	0.984629	0.628382	0.934339	0.834332	0.731996	0.8631	0.714998	0.814604	0.542186	1	0.316431	0.303221	0.496843	0.973843	1	0.815308	0.87674	0.971355	0.713365	0.107934	0.219481	0.229237	0.976804	1	0.914184
HUMAN	P12830	CDH1	Cadherin-1	5	13	5	0	0	0	M	PM		CS				0.0811006	0.0774702	1	0.994538	0.422242	0.938778	0.710946	0.686455	1	0.418779	0.730122	0.66521	0.966868	0.944284	0.656958	0.741538	0.602901	0.898988	0.0749886	0.0700704	0.0765081	0.23644	0.245858	0.238077	1	0.949507	0.62327	0.0744492
HUMAN	P55287	CDH11	Cadherin-11	34	27	31	15	7	20	M	PM						0.985073	1	0.31301	0.278773	0.194025	0.288842	0.281686	0.221262	0.91326	0.549476	0.877953	0.774751	0.448783	0.586481	0.66614	1	0.576466	0.726433	0.588197	0.582775	0.602949	0.335856	0.355197	0.289434	0.296586	0.297805	0.304045	1	0.970814	1	0.175094	0.158003	0.116213
HUMAN	P55290	CDH13	Cadherin-13	60	55	78	23	21	31	M	PM			XC			1	0.915837	0.45197	0.397786	0.252362	0.345981	0.384003	0.256718	0.74471	0.447829	0.623081	0.517805	0.827663	0.500384	0.49773	0.568475	0.393992	1	0.830474	0.94641	0.730715	0.616041	0.601905	0.484217	0.389235	0.382197	0.308143	1	1	0.943346	0.403339	0.391954	0.323483
HUMAN	P19022	CDH2	Cadherin-2	109	112	84	41	41	31	M	PM						0.379116	0.366439	0.885044	0.830816	0.591076	0.831557	1	0.494294	0.94402	0.59558	1	0.777378	0.89003	0.731968	0.644617	0.71269	0.427	0.564623	0.517062	0.571264	0.430155	0.595354	0.623833	0.423163	0.945575	1	0.66565	0.665595	0.555498	0.524378	0.982845	1	0.876179
HUMAN	P22223-2	CDH3	Isoform 2 of Cadherin-3	15	20	13	0	0	1	M	PM						0.1108	0.120327	0.0834154	0.0736677	0.648308	1	0.0588419	0.45555	0.140608	0.0773859	0.0965542	0.267132	0.111489	0.177256	0.106109	1	0.445049	0.124791	0.108514	0.122922	0.16015	0.132087	0.133697	0.621724	0.102751	0.0985691	1	0.185292
HUMAN	P55283	CDH4	Cadherin-4	10	14	8	0	0	0	M	PM	IPM					1	0.885512	0.831897	0.769405	0.684097	0.986963	0.698797	0.29366	0.776154	0.499676	0.643918	0.562401	1	0.697358	0.544217	0.702147	0.276176	0.37037	0.358199	0.360931	0.279801	0.337207	0.346928	0.253648	0.516089	0.520237	0.426052	1
HUMAN	P55285-2	CDH6	Isoform 2 of Cadherin-6	4	1	4	0	0	0	M	PM				Nuc		0.789104	1	0.121201	0.1185	0.060066	0.0287635	0.0738028	0.0698174	1	0.248735	0.407045	0.354897	0.164266	0.455778	0.273262	0.4409	0.421857	0.583116	0.586879	0.585932	0.553565	0.350521	0.335852	0.194592	0.282045	0.235019	0.168949	1
HUMAN	O14735	CDIPT	CDP-diacylglycerol--inositol 3-phosphatidyltransferase	1	2	1	1	0	1	M	PM						0.881428	0.787423	1	0.908567	0.737258	0.328997	0.666988	0.852838	0.691082	0.933511	1	0.836092	0.953068	0.731496	0.940131	0.707811	0.946241	0.745613	0.605757	0.715546	0.706672	0.892541	0.870827	1	0.529513	0.603458	0.75366	0.349191	0.631291	0.583641	0.665673	0.876921	0.928099
HUMAN	P06493	CDK1	Cyclin-dependent kinase 1	0	1	0	7	7	6	M															0.919332	0.659784	0.980272	0.820577	1	0.890436	0.653884	0.923782	0.478813	0.546178											0.883949	0.976993	0.822126	0.843267	0.907321
HUMAN	Q9UQ88-10	CDK11A	Isoform 4 of Cyclin-dependent kinase 11A	0	0	0	1	1	0	M					Nuc																														0.708537	1	0.423384	0.505199	0.487509
HUMAN	P21127-2	CDK11B	Isoform SV1 of Cyclin-dependent kinase 11B	0	0	0	28	36	25	M					Nuc																														0.391117	0.356324	0.95954	0.92303	1
HUMAN	Q9NYV4-2	CDK12	Isoform 2 of Cyclin-dependent kinase 12	0	0	0	11	11	7	M																																			0.556442	0.583459	0.969947	1	0.941266
HUMAN	Q14004-2	CDK13	Isoform 2 of Cyclin-dependent kinase 13	0	0	0	11	14	10																																				0.831748	0.84347	1	0.958558	0.897055
HUMAN	Q00537	CDK17	Cyclin-dependent kinase 17	0	0	0	4	0	0																																				0.791627	1	0.296862	0.302591	0.330251
HUMAN	P24941	CDK2	Cyclin-dependent kinase 2	0	0	0	5	6	8	M																																			0.889486	1	0.530296	0.527109	0.548267
HUMAN	O14519	CDK2AP1	Cyclin-dependent kinase 2-associated protein 1	0	0	0	3	3	3	M					Nuc																														0.379107	0.360556	0.881551	0.85342	1
HUMAN	P11802	CDK4	Cyclin-dependent kinase 4	0	0	0	2	1	3	M																																			0.902401	1	0.415179	0.395897	0.399366
HUMAN	Q00535	CDK5	Cyclin-dependent kinase 5	0	0	0	9	10	4	M	PM				Nuc																														0.925176	1	0.699783	0.744137	0.804093
HUMAN	Q96SZ6-3	CDK5RAP1	Isoform 3 of CDK5 regulatory subunit-associated protein 1	0	0	0	11	14	6																																				0.207909	0.191338	0.987766	1	0.937692
HUMAN	Q96SN8-2	CDK5RAP2	Isoform 2 of CDK5 regulatory subunit-associated protein 2	0	0	0	25	22	12	M																																			0.367135	0.347594	0.952513	0.986706	1
HUMAN	Q96JB5	CDK5RAP3	CDK5 regulatory subunit-associated protein 3	3	5	0	25	25	23								0.435044	0.440933	0.895408	0.872579	1	0.996934	0.947202	0.949232	0.717399	0.967945	0.749371	0.851145	1	0.884062	0.895404	0.790402	0.878646	0.832963											0.658454	0.6127	0.981989	0.941569	0.864248
HUMAN	Q00534	CDK6	Cyclin-dependent kinase 6	0	0	0	3	2	2	M					Nuc																														0.921353	1	0.559556	0.728258	0.701216
HUMAN	P50613	CDK7	Cyclin-dependent kinase 7	0	0	0	12	13	12	M																																			0.541571	0.539311	0.923356	0.95265	0.969131
HUMAN	P49336-2	CDK8	Isoform 2 of Cyclin-dependent kinase 8	0	0	0	3	3	2																																				0.245228	0.243469	1	0.963745	0.948969
HUMAN	P50750-2	CDK9	Isoform 2 of Cyclin-dependent kinase 9	0	0	0	10	12	9																																				0.270298	0.276153	0.975003	0.983433	0.950493
HUMAN	Q5VV42	CDKAL1	CDK5 regulatory subunit-associated protein 1-like 1	0	1	0	15	16	7	M															0.580363	0.811426	0.54395	0.661727	1	0.681878	0.61526	0.616577	0.795181	0.249035											0.315593	0.311502	0.993769	1	0.911414
HUMAN	P38936	CDKN1A	Cyclin-dependent kinase inhibitor 1	0	0	0	0	0	2
HUMAN	P49918-2	CDKN1C	Isoform Short of Cyclin-dependent kinase inhibitor 1C	0	0	0	1	1	0	M					Nuc																														0.280979	0.210185	0.750222	0.587667	0.87357
HUMAN	P42771-2	CDKN2A	Isoform 2 of Cyclin-dependent kinase inhibitor 2A, isoforms 1/2/3	0	0	0	3	1	2	M					Nuc																														0.628594	0.581595	0.73179	0.681856	0.84005
HUMAN	Q9NXV6	CDKN2AIP	CDKN2A-interacting protein	0	0	1	13	17	10																										0.605292	0.897591	0.749474	0.583882	0.965559	1	0.746396	0.551518	0.697758	0.184749	0.533929	0.483106	0.987652	0.914214	1
HUMAN	Q96HQ2	CDKN2AIPNL	CDKN2AIP N-terminal-like protein	0	0	0	4	4	3																																				0.599976	0.740497	0.827034	0.868829	0.931517
HUMAN	P42773	CDKN2C	Cyclin-dependent kinase 4 inhibitor C	0	0	0	1	0	1	M					Nuc																														1	0.922651	0.151443	0.193468	0.191073
HUMAN	Q4KMG0-2	CDON	Isoform 2 of Cell adhesion molecule-related/down-regulated by oncogenes	3	0	1	0	0	0	M	PM						0.912261	1	0.0169665	0.0227629	0.258343	0.0187081	0.0328903	0.0511271											0.0507555	0.0369616	0.663246	0.0486062	0.0411977	0.526587	0.0214608	0.00479606	0.25801	1
HUMAN	Q01850	CDR2	Cerebellar degeneration-related protein 2	0	0	0	3	5	2	M					Nuc																														0.742252	0.695807	0.857242	0.89145	0.838154
HUMAN	O95674	CDS2	Phosphatidate cytidylyltransferase 2	1	4	1	6	5	4	M							0.132062	0.111835	0.505529	0.483037	0.716599	0.935523	0.732154	1	0.452958	0.711671	0.498055	0.577503	0.902031	0.60115	0.627082	0.533742	1	0.381161	0.348462	0.389379	0.477589	0.642971	0.681506	0.707523	0.868666	0.841523	1	0.20261	0.477681	0.383029	0.907463	1	0.901184
HUMAN	Q15517	CDSN	Corneodesmosin	0	2	3	0	0	0	M				XC											0.45038	0.169252	0.378456	0.345349	1	0.716444	0.224928	0.364156	0.152838	0.279967	0.955729	0.784526	0.532634	1	0.920127	0.406083	0.505748	0.845019	0.412	0.496283
HUMAN	Q9H211	CDT1	DNA replication factor Cdt1	0	0	0	1	0	1																																				0.246118	0.253427	0.569037	0.55404	0.898938
HUMAN	Q9UKY7	CDV3	Protein CDV3 homolog	0	0	0	5	10	12	M																																			0.965519	1	0.373465	0.333005	0.454257
HUMAN	Q9Y232-2	CDYL	Isoform 2 of Chromodomain Y-like protein	0	0	0	9	14	9	M					Nuc																														0.574438	0.555324	0.987313	0.956639	0.869842
HUMAN	P13688-8	CEACAM1	Isoform 8 of Carcinoembryonic antigen-related cell adhesion molecule 1	5	7	4	0	0	0	M	PM	IPM		XC			0.028793	0.0169392	0.989409	1	0.635091	0.987555	0.968625	0.490348	0.858986	0.748958	0.798529	0.790917	1	0.939764	0.76459	0.589421	0.415905	0.863172	0.190862	0.160648	0.0942026	0.404166	0.403749	0.246678	0.845319	1	0.573412	0.0351991
HUMAN	P13688-5	CEACAM1	Isoform 5 of Carcinoembryonic antigen-related cell adhesion molecule 1	0	1	0	0	0	0	M	PM	IPM		XC											0.761013	0.635391	0.745221	0.84699	1	0.896432	0.846589	0.517617	0.384773	0.685571
HUMAN	P17676	CEBPB	CCAAT/enhancer-binding protein beta	0	0	0	6	3	5	M					Nuc																														0.889936	0.850016	0.823695	0.764261	0.903784
HUMAN	P49716	CEBPD	CCAAT/enhancer-binding protein delta	0	0	0	4	1	2	M					Nuc																														0.964586	1	0.145498	0.147824	0.0941461
HUMAN	P53567	CEBPG	CCAAT/enhancer-binding protein gamma	0	0	0	1	2	0	M					Nuc																														0.220933	0.0583527	0.662499	0.697814	0.653358
HUMAN	Q03701	CEBPZ	CCAAT/enhancer-binding protein zeta	0	0	0	40	52	33	M					Nuc																														0.371187	0.351494	1	0.989802	0.95979
HUMAN	Q9BXW7-2	CECR5	Isoform 1 of Cat eye syndrome critical region protein 5	0	0	0	12	17	8	M																																			0.655222	0.568736	1	0.909358	0.875463
HUMAN	Q92879-2	CELF1	Isoform 2 of CUGBP Elav-like family member 1	2	1	2	34	28	25	M					Nuc		0.544197	0.514841	0.732883	0.749907	0.807385	0.751702	0.753151	1	0.446711	0.855305	0.607701	0.674938	0.379876	0.593604	0.995916	0.64937	1	0.647069	0.450211	0.463236	0.543775	0.766777	0.783771	1	0.797215	0.705593	0.80325	0.12724	0.430445	0.437326	0.936285	0.920264	0.973418
HUMAN	O95319-2	CELF2	Isoform 2 of CUGBP Elav-like family member 2	0	0	0	2	1	1	M					Nuc																														0.85834	1	0.788316	0.903194	0.766982
HUMAN	Q9NYQ6	CELSR1	Cadherin EGF LAG seven-pass G-type receptor 1	9	12	7	0	0	0	M	PM	IPM					0.452817	0.474888	1	0.931737	0.396447	0.780367	0.77021	0.382864	1	0.655737	0.951785	0.666137	0.983644	0.746572	0.685064	0.685258	0.406347	0.480028	0.736232	0.761307	0.732652	0.976008	0.931014	0.705768	1	0.967304	0.616408	0.561775
HUMAN	Q9HCU4	CELSR2	Cadherin EGF LAG seven-pass G-type receptor 2	12	14	14	0	1	0	M	PM						0.224112	0.257039	1	0.940383	0.42535	0.531523	0.730557	0.382314	0.954124	0.590133	0.877202	0.556225	1	0.596691	0.591828	0.525296	0.372407	0.490317	0.734787	0.736675	0.693077	0.957883	0.880468	0.672173	1	0.954834	0.52427	0.642692
HUMAN	P07199	CENPB	Major centromere autoantigen B	0	0	0	3	6	1	M					Nuc																														1	0.94017	0.668058	0.728913	0.728859
HUMAN	Q03188	CENPC1	Centromere protein C 1	0	0	0	8	8	8	M																																			0.600034	0.578191	0.876945	0.887629	0.919188
HUMAN	Q02224-2	CENPE	Isoform 2 of Centromere-associated protein E	0	0	0	1	0	2	M					Nuc																														0.855904	0.704729	0.861856	0.899794	0.672336
HUMAN	P49454	CENPF	Centromere protein F	0	0	0	30	34	8	M					Nuc																														0.193517	0.195789	0.971323	1	0.848783
HUMAN	Q9H3R5	CENPH	Centromere protein H	0	0	0	0	1	1	M
HUMAN	Q92674-2	CENPI	Isoform 2 of Centromere protein I	0	0	0	0	2	0	M
HUMAN	Q9BS16	CENPK	Centromere protein K	0	0	0	1	0	2	M																																			0.496975	0.563024	0.840372	0.955531	0.795688
HUMAN	Q9BU64-2	CENPO	Isoform 2 of Centromere protein O	0	0	0	0	1	0	M
HUMAN	Q7L2Z9	CENPQ	Centromere protein Q	0	0	0	2	2	0																																				0.413985	0.501032	0.81333	0.851316	0.86974
HUMAN	Q96BT3-2	CENPT	Isoform 2 of Centromere protein T	0	0	0	2	1	1	M					Nuc																														0.483329	0.483182	0.895846	0.91901	0.868032
HUMAN	Q7Z7K6-3	CENPV	Isoform 3 of Centromere protein V	0	0	0	4	9	5	M					Nuc																														0.558551	0.557195	0.90941	0.988763	0.893491
HUMAN	Q8N960-2	CEP120	Isoform 2 of Centrosomal protein of 120 kDa	0	0	0	2	3	0	M																																			0.604193	0.604223	0.805723	0.962135	0.861093
HUMAN	Q6ZU80-1	CEP128	Isoform 1 of Centrosomal protein of 128 kDa	0	0	0	4	5	1	M																																			0.353482	0.345143	0.900317	1	0.836986
HUMAN	Q66GS9	CEP135	Centrosomal protein of 135 kDa	0	0	0	0	1	0	M
HUMAN	O94986-1	CEP152	Isoform 1 of Centrosomal protein of 152 kDa	0	0	0	0	1	0	M					Nuc
HUMAN	Q5SW79	CEP170	Centrosomal protein of 170 kDa	0	0	0	24	27	16	M																																			0.884102	0.901929	0.787137	0.727416	0.860503
HUMAN	Q8TEP8	CEP192	Centrosomal protein of 192 kDa	0	0	0	7	6	0	M																																			0.493127	0.507674	0.96325	1	0.985609
HUMAN	Q9BV73-2	CEP250	Isoform 2 of Centrosome-associated protein CEP250	0	0	0	2	0	1	M																																			0.673126	0.786196	0.61237	0.660246	0.693114
HUMAN	O15078	CEP290	Centrosomal protein of 290 kDa	0	1	0	2	3	3	M			CS		Nuc										0.928151	0.626112	1	0.767725	0.72094	0.747037	0.724788	0.846608	0.528184	0.942926											0.527197	0.512727	1	0.926838	0.869762
HUMAN	Q5VT06	CEP350	Centrosome-associated protein 350	0	0	0	11	23	11	M					Nuc																														0.421082	0.415175	0.918264	0.909373	1
HUMAN	Q9C0F1	CEP44	Centrosomal protein of 44 kDa	0	0	0	2	5	3	M																																			1	0.837902	0.305424	0.30381	0.325146
HUMAN	Q53EZ4	CEP55	Centrosomal protein of 55 kDa	0	0	0	2	1	0	M				XC																															0.663226	0.72578	0.758341	0.784151	0.880165
HUMAN	Q76N32	CEP68	Centrosomal protein of 68 kDa	0	0	0	2	3	1	M																																			0.572954	0.673111	0.89704	0.856302	1
HUMAN	Q8TAP6-2	CEP76	Isoform 2 of Centrosomal protein of 76 kDa	0	0	0	3	3	0	M																																			0.52857	0.574154	0.822822	0.963885	0.884897
HUMAN	Q5JTW2-2	CEP78	Isoform 2 of Centrosomal protein of 78 kDa	0	0	0	1	0	0	M																																			0.527166	0.592942	0.889812	0.801861	1
HUMAN	Q6P2H3-2	CEP85	Isoform 2 of Centrosomal protein of 85 kDa	0	0	0	2	1	0	M																																			0.126914	0.154548	0.725371	0.753957	0.736921
HUMAN	Q8IW35-2	CEP97	Isoform 2 of Centrosomal protein of 97 kDa	0	0	0	1	0	1	M					Nuc																														0.924177	0.984672	0.772501	0.833356	0.97604
HUMAN	Q9Y6K0	CEPT1	Choline/ethanolaminephosphotransferase 1	2	1	1	1	2	2	M							0.572419	0.526359	0.699651	0.678248	0.65035	0.911445	0.738511	1	0.52755	0.683026	0.546115	0.565749	0.566682	0.57701	0.65435	0.56376	1	0.446294	0.662919	0.666036	0.834191	0.949937	0.900537	1	0.895781	0.926989	0.979651	0.428725	1	0.957662	0.882689	0.989123	0.731903
HUMAN	Q5T4B2-2	CERCAM	Isoform 2 of Glycosyltransferase 25 family member 3	0	0	0	5	3	4	M	PM																																		1	0.961502	0.380409	0.397373	0.279394
HUMAN	Q8TCT0	CERK	Ceramide kinase	0	0	0	1	1	1	M	PM				Nuc																														0.559365	0.541887	0.714676	0.755523	0.702093
HUMAN	P23141-2	CES1	Isoform 2 of Liver carboxylesterase 1	0	0	0	14	14	18	M																																			0.558943	0.551552	0.531172	0.521764	0.521216
HUMAN	O00748	CES2	Cocaine esterase	0	0	0	1	2	2	M																																			1	0.993791	0.821988	0.806064	0.761872
HUMAN	P41208	CETN2	Centrin-2	0	0	0	7	4	5	M																																			1	0.974423	0.716107	0.738224	0.666277
HUMAN	Q9UEE9	CFDP1	Craniofacial development protein 1	0	0	0	2	3	3																																				0.923226	1	0.489605	0.476158	0.585577
HUMAN	P23528	CFL1	Cofilin-1	5	4	4	29	25	26	M	PM				Nuc		1	0.889071	0.471601	0.514372	0.686437	0.713082	0.609676	0.835551	0.49334	0.719323	0.526325	0.675722	0.591822	0.663055	0.703066	0.679033	0.678704	1	0.952603	1	0.81837	0.846466	0.925625	0.967144	0.872295	0.933656	0.832754	0.97553	0.901993	1	0.219814	0.212015	0.244045
HUMAN	Q9Y281	CFL2	Cofilin-2	0	0	0	17	13	15	M																																			1	0.993744	0.403307	0.367497	0.454458
HUMAN	Q9UFW8	CGGBP1	CGG triplet repeat-binding protein 1	0	0	0	5	4	7	M					Nuc																														1	0.943547	0.772747	0.746781	0.73349
HUMAN	Q9P2M7	CGN	Cingulin	0	0	0	9	6	4																																				0.0722751	0.0598028	0.764363	0.800358	0.757222
HUMAN	Q99675	CGRRF1	Cell growth regulator with RING finger domain protein 1	0	0	0	0	3	1	M					Nuc
HUMAN	Q8WUX2	CHAC2	Cation transport regulator-like protein 2	0	0	0	1	2	0																																				0.420929	0.424542	0.726601	0.750536	0.941024
HUMAN	Q13111-3	CHAF1A	Isoform 3 of Chromatin assembly factor 1 subunit A	0	0	0	4	8	5																																				0.791791	0.821217	0.967617	1	0.831573
HUMAN	Q13112	CHAF1B	Chromatin assembly factor 1 subunit B	0	0	0	9	8	7	M					Nuc																														0.391676	0.421946	0.977758	0.992688	0.930907
HUMAN	Q96BP2	CHCHD1	Coiled-coil-helix-coiled-coil-helix domain-containing protein 1	0	0	0	5	6	3	M																																			0.397917	0.348732	0.9127	1	0.915218
HUMAN	Q8WYQ3	CHCHD10	Coiled-coil-helix-coiled-coil-helix domain-containing protein 10, mitochondrial	0	0	0	0	3	1	M
HUMAN	Q9Y6H1	CHCHD2	Coiled-coil-helix-coiled-coil-helix domain-containing protein 2, mitochondrial	1	1	1	9	9	7	M							0.0272462	0.0286436	0.125423	0.134066	1	0.683422	0.262503	0.588931	0.15733	0.481251	0.393548	0.520965	0.84146	0.831468	1	0.522382	0.810189	0.24293	0.204441	0.229386	1	0.255735	0.278908	0.629173	0.230892	0.222123	0.556158	0.0499642	0.518075	0.479301	0.997094	0.982124	1
HUMAN	Q9NX63	CHCHD3	Coiled-coil-helix-coiled-coil-helix domain-containing protein 3, mitochondrial	0	0	0	22	27	13	M					Nuc																														0.399167	0.374589	0.982555	0.966917	0.971735
HUMAN	Q8N4Q1-2	CHCHD4	Isoform 2 of Mitochondrial intermembrane space import and assembly protein 40	0	0	0	8	6	1	M																																			0.252991	0.263509	0.993337	1	0.948485
HUMAN	Q9BSY4	CHCHD5	Coiled-coil-helix-coiled-coil-helix domain-containing protein 5	0	0	0	4	7	0	M																																			0.884534	1	0.687442	0.701807	0.744009
HUMAN	Q9BRQ6	CHCHD6	Coiled-coil-helix-coiled-coil-helix domain-containing protein 6	0	0	0	3	4	2	M																																			0.945871	0.983221	0.977077	1	0.882835
HUMAN	Q9BUK0-2	CHCHD7	Isoform 2 of Coiled-coil-helix-coiled-coil-helix domain-containing protein 7	0	0	0	0	1	1	M
HUMAN	Q9NYJ1-2	CHCHD8	Isoform 2 of Coiled-coil-helix-coiled-coil-helix domain-containing protein 8	0	0	0	3	2	2	M																																			0.419398	0.436168	1	0.927612	0.920874
HUMAN	O14646-2	CHD1	Isoform 2 of Chromodomain-helicase-DNA-binding protein 1	0	0	0	49	52	28	M					Nuc																														0.285695	0.27031	0.994748	1	0.961599
HUMAN	Q86WJ1-2	CHD1L	Isoform 2 of Chromodomain-helicase-DNA-binding protein 1-like	0	0	0	2	0	4	M	PM				Nuc																														1	0.989271	0.593901	0.573542	0.707862
HUMAN	O14647-2	CHD2	Isoform 2 of Chromodomain-helicase-DNA-binding protein 2	0	0	0	32	41	15	M					Nuc																														0.453221	0.459396	0.964195	1	0.992987
HUMAN	Q12873	CHD3	Chromodomain-helicase-DNA-binding protein 3	0	0	0	12	9	13	M																																			0.97581	1	0.608134	0.636658	0.591744
HUMAN	Q14839-2	CHD4	Isoform 2 of Chromodomain-helicase-DNA-binding protein 4	3	15	1	112	127	101	M							0.272123	0.274213	0.545472	0.722515	0.834522	1	0.745071	0.843044	0.700435	0.945186	0.736069	0.785894	0.766437	0.840525	0.987018	0.805882	1	0.546048	0.446676	0.491039	0.477678	0.75076	0.701865	1	0.712372	0.50794	0.840305	0.162331	0.37639	0.376293	0.967718	0.972806	0.936486
HUMAN	Q8TD26	CHD6	Chromodomain-helicase-DNA-binding protein 6	0	0	0	4	8	3	M					Nuc																														0.483879	0.479913	0.906127	0.83964	0.896284
HUMAN	Q9P2D1	CHD7	Chromodomain-helicase-DNA-binding protein 7	0	0	0	1	3	0	M					Nuc																														0.553439	0.565649	0.938766	1	0.939471
HUMAN	Q9HCK8	CHD8	Chromodomain-helicase-DNA-binding protein 8	0	0	0	20	24	15																																				0.439355	0.443795	0.882664	0.837981	1
HUMAN	Q3L8U1-2	CHD9	Isoform 2 of Chromodomain-helicase-DNA-binding protein 9	0	0	0	7	4	3																																				0.583389	0.534152	0.945838	0.907487	0.976522
HUMAN	O96017-11	CHEK2	Isoform 11 of Serine/threonine-protein kinase Chk2	0	0	0	0	1	1
HUMAN	Q8IWX8	CHERP	Calcium homeostasis endoplasmic reticulum protein	0	1	1	28	31	19	M															0.605639	0.733283	0.627239	0.612077	0.246659	0.600151	0.894378	0.676411	1	0.67598	0.781651	0.925964	0.850816	1	0.674696	0.802407	0.476802	0.554652	0.70032	0.344093	0.578443	0.530724	0.933326	0.939484	0.909896
HUMAN	Q9UKJ5	CHIC2	Cysteine-rich hydrophobic domain 2 protein	0	0	0	2	2	0	M	PM																																		0.670833	0.62352	0.938244	0.901054	0.647423
HUMAN	Q9BWS9-3	CHID1	Isoform 3 of Chitinase domain-containing protein 1	4	3	1	19	19	14	M				XC			0.158518	0.120698	0.467838	0.493306	0.890645	0.89168	0.624336	1	0.43259	0.929527	0.533093	0.731845	0.850073	0.688305	0.797506	0.641209	1	0.591698	0.664108	0.726092	0.525754	0.777585	0.711671	1	0.599267	0.624467	0.796411	0.193156	0.682197	0.659088	1	0.987384	0.896361
HUMAN	Q9Y259	CHKB	Choline/ethanolamine kinase	0	0	0	1	0	0																																				1	0.958812	0.443486	0.469675	0.627043
HUMAN	P24386	CHM	Rab proteins geranylgeranyltransferase component A 1	0	0	0	1	0	1																																				0.683249	0.674427	0.976293	1	0.823013
HUMAN	Q9HD42	CHMP1A	Charged multivesicular body protein 1a	1	0	0	4	3	7	M							0.861194	0.886127	1	0.819715	0.675732	0.725118	0.771956	0.47578																					1	0.938744	0.665425	0.618425	0.646609
HUMAN	Q7LBR1	CHMP1B	Charged multivesicular body protein 1b	0	0	0	7	3	5	M																																			0.853361	1	0.495935	0.488503	0.528552
HUMAN	O43633	CHMP2A	Charged multivesicular body protein 2a	0	0	0	3	4	5	M																																			0.79063	1	0.722467	0.779745	0.717236
HUMAN	Q9UQN3	CHMP2B	Charged multivesicular body protein 2b	0	0	0	2	2	4	M					Nuc																														0.946822	1	0.661334	0.609572	0.631326
HUMAN	Q9BY43	CHMP4A	Charged multivesicular body protein 4a	0	0	0	3	1	2	M																																			0.919128	1	0.517932	0.507626	0.497263
HUMAN	Q9H444	CHMP4B	Charged multivesicular body protein 4b	0	0	0	8	9	10	M																																			0.926508	1	0.500208	0.499365	0.499604
HUMAN	Q9NZZ3	CHMP5	Charged multivesicular body protein 5	0	0	0	4	1	2	M					Nuc																														0.800256	1	0.355503	0.375097	0.381731
HUMAN	Q96FZ7	CHMP6	Charged multivesicular body protein 6	0	0	0	6	6	7	M																																			0.506654	0.440715	1	0.917615	0.857946
HUMAN	Q8WUX9	CHMP7	Charged multivesicular body protein 7	0	0	0	0	1	0	M					Nuc
HUMAN	Q9UHD1	CHORDC1	Cysteine and histidine-rich domain-containing protein 1	1	2	1	11	14	9								0.224506	0.192078	0.406321	0.417352	0.845402	1	0.521962	0.805189	0.411399	1	0.433733	0.59929	0.865734	0.598237	0.882886	0.692918	0.931491	0.675715	0.48391	0.56387	0.476332	0.863425	0.979105	1	0.720864	0.517849	0.684772	0.108195	0.884902	0.958013	0.701545	0.648336	0.859738
HUMAN	Q99653	CHP	Calcium-binding protein p22	5	3	4	15	17	14	M	PM				Nuc		0.332138	0.166737	0.352093	0.420113	0.368186	0.775415	1	0.267612	0.518395	0.648277	0.497866	0.443463	1	0.702896	0.294869	0.379505	0.24443	0.532582	0.507736	0.638856	0.604383	0.532172	0.481981	0.518452	0.44683	0.626058	1	0.644594	0.572124	0.541005	0.918939	0.928913	0.830959
HUMAN	Q8IZ52	CHPF	Chondroitin sulfate synthase 2	1	1	3	2	2	3	M							0.191026	0.139057	0.616514	0.59963	0.72609	1	0.7443	0.87603	0.586724	0.878923	0.484497	0.806663	1	0.511422	0.590713	0.785212	0.722143	0.541085	0.938407	0.961735	0.774572	0.871157	0.895339	1	0.726194	0.657083	0.693998	0.184249	0.552802	0.538486	0.778493	1	0.687272
HUMAN	Q9P2E5	CHPF2	Chondroitin sulfate glucuronyltransferase	0	1	1	6	8	9	M															0.28205	0.856594	0.356513	0.448607	0.664237	1	0.320765	0.526257	0.38509	0.188804	0.0709518	0.0945401	0.0768358	0.117716	0.0657434	0.101537	0.102655	0.297081	1	0.109828	0.228461	0.22147	0.782273	0.818387	0.694128
HUMAN	Q8WUD6-2	CHPT1	Isoform 2 of Cholinephosphotransferase 1	0	0	0	1	1	1	M																																			0.791584	0.802157	0.870755	1	0.591086
HUMAN	Q9NRG0	CHRAC1	Chromatin accessibility complex protein 1	0	0	0	3	4	2																																				1	0.834816	0.717171	0.787327	0.759997
HUMAN	P08172	CHRM2	Muscarinic acetylcholine receptor M2	4	5	9	0	0	0	M	PM	IPM					1	0.956661	0.0635229	0.0520517	0.03412	0.0654766	0.0592338	0.0493068	0.915517	0.488204	0.714668	0.583549	1	0.690543	0.559687	0.564896	0.345808	0.790971	0.210917	0.174766	0.140248	0.103328	0.0878491	0.0633359	0.0735792	0.066779	0.05599	1
HUMAN	Q9NPF2-2	CHST11	Isoform 2 of Carbohydrate sulfotransferase 11	0	0	0	1	1	1	M																																			0.113737	0.0998757	0.98627	1	0.9034
HUMAN	Q9NRB3	CHST12	Carbohydrate sulfotransferase 12	1	0	1	0	0	0	M							0.121926	0.123515	0.24478	0.212552	0.628294	0.444516	0.230984	1											0.340311	0.362404	0.668088	0.481411	0.396896	0.896577	0.427752	0.425788	1	0.286453
HUMAN	Q8NCH0	CHST14	Carbohydrate sulfotransferase 14	0	0	0	2	1	0	M																																			1	0.949425	0.245843	0.275918	0.441514
HUMAN	Q7LGC8	CHST3	Carbohydrate sulfotransferase 3	0	0	1	0	0	1	M																									0.643067	0.398756	1	0.393944	0.35485	0.389886	0.269026	0.282342	0.333177	0.147319
HUMAN	Q9NS84	CHST7	Carbohydrate sulfotransferase 7	0	0	0	0	0	1	M
HUMAN	Q86X52	CHSY1	Chondroitin sulfate synthase 1	0	0	0	2	6	5	M				XC																															0.63549	0.708068	0.935801	0.955067	0.779044
HUMAN	Q70JA7	CHSY3	Chondroitin sulfate synthase 3	0	1	2	2	3	7	M															0.586727	0.802641	0.660904	0.812057	0.536022	0.720185	0.876085	0.721632	1	0.67337	1	0.776583	0.645833	0.768901	0.872782	0.870992	0.794842	0.772976	0.830396	0.30483	0.204526	0.211245	1	0.913458	0.855319
HUMAN	Q8WVB6-2	CHTF18	Isoform 2 of Chromosome transmission fidelity protein 18 homolog	0	0	0	0	4	0	M					Nuc
HUMAN	P0CG12	CHTF8	Chromosome transmission fidelity protein 8 homolog isoform 2	0	0	0	0	0	1	M					Nuc
HUMAN	Q9Y3Y2-3	CHTOP	Isoform 2 of Chromatin target of PRMT1 protein	0	0	0	11	15	10	M					Nuc																														0.506653	0.508098	0.851708	0.815934	0.943735
HUMAN	Q8WUH1-2	CHURC1	Isoform 2 of Protein Churchill	0	0	0	0	0	2
HUMAN	O76071	CIAO1	Probable cytosolic iron-sulfur protein assembly protein CIAO1	0	0	0	6	8	5																																				0.95343	0.991447	0.636088	0.634189	0.734127
HUMAN	Q6FI81-3	CIAPIN1	Isoform 3 of Anamorsin	0	1	0	12	12	16	M															0.251299	0.845688	0.317051	0.484628	0.609717	0.46424	0.67969	0.522168	1	0.250428											0.806494	0.832283	0.812617	0.814636	1
HUMAN	Q96RK0	CIC	Protein capicua homolog	0	1	0	4	8	8	M					Nuc										0.391743	0.723178	0.55935	0.592617	0.585348	0.640141	0.627843	0.596696	1	0.575344											0.677846	0.725101	0.920826	0.888625	0.957132
HUMAN	Q9BW66	CINP	Cyclin-dependent kinase 2-interacting protein	0	0	0	1	1	0	M					Nuc																														0.916277	1	0.280581	0.284798	0.316762
HUMAN	Q86X95-2	CIR1	Isoform 2 of Corepressor interacting with RBPJ 1	0	0	0	2	5	2	M					Nuc																														0.807136	0.806353	1	0.914146	0.935781
HUMAN	Q14011	CIRBP	Cold-inducible RNA-binding protein	0	0	0	10	9	10	M					Nuc																														0.753244	0.762191	0.851546	0.966891	0.867354
HUMAN	Q969X6	CIRH1A	Cirhin	0	0	0	21	27	19	M																																			0.346352	0.346299	0.926482	0.94839	0.857059
HUMAN	Q9NZ45	CISD1	CDGSH iron-sulfur domain-containing protein 1	1	3	1	10	9	10	M							0.0688913	0.0407854	0.392975	0.432121	0.579976	1	0.521991	0.457067	0.529912	0.978869	0.705759	0.862666	0.949017	0.816996	1	0.863942	0.706232	0.618598	0.426073	0.440528	0.517518	0.705513	0.667995	1	0.591323	0.624137	0.858438	0.142154	0.299535	0.290669	0.963238	1	0.900157
HUMAN	Q8N5K1	CISD2	CDGSH iron-sulfur domain-containing protein 2	6	6	3	11	10	12	M							0.398519	0.372544	0.723029	0.696518	1	0.899154	0.695588	0.890972	0.685506	0.768503	0.776735	0.92253	0.70279	0.890072	0.830775	1	0.893046	0.674093	0.474992	0.556785	0.761589	0.732958	0.735076	1	0.820559	0.78745	0.905667	0.455113	0.249974	0.25225	0.979337	0.959131	1
HUMAN	P0C7P0	CISD3	CDGSH iron-sulfur domain-containing protein 3, mitochondrial	0	0	0	2	2	2	M																																			0.783631	0.669146	1	0.950299	0.99997
HUMAN	O14578	CIT	Citron Rho-interacting kinase	2	0	1	3	8	2	M							0.915654	1	0.119833	0.117578	0.056801	0.0694668	0.0863703	0.0684615											0.49394	0.442677	0.226279	0.246085	0.174841	0.0897869	0.0907662	0.0771994	0.0601802	1	1	0.994467	0.768337	0.882695	0.723542
HUMAN	Q99967-2	CITED2	Isoform 2 of Cbp/p300-interacting transactivator 2	0	0	0	0	2	0	M					Nuc
HUMAN	Q9ULV3	CIZ1	Cip1-interacting zinc finger protein	0	0	0	5	4	6	M					Nuc																														0.653954	0.688983	1	0.982433	0.895395
HUMAN	Q8WWK9	CKAP2	Cytoskeleton-associated protein 2	0	0	0	13	18	15	M																																			0.157672	0.146081	0.824102	0.872295	0.797393
HUMAN	Q07065	CKAP4	Cytoskeleton-associated protein 4	32	26	37	99	107	94	M	PM						0.521834	0.488364	0.343664	0.596475	0.894628	1	0.838621	0.937388	0.586432	1	0.770137	0.781077	0.963027	0.825441	0.884272	0.755393	0.971198	0.942361	0.900865	0.917876	1	0.795053	0.716036	0.919052	0.580934	0.543762	0.976654	0.465158	1	0.932413	0.730966	0.735436	0.618972
HUMAN	Q14008-2	CKAP5	Isoform 2 of Cytoskeleton-associated protein 5	12	18	14	95	107	102	M							0.512569	0.457341	0.910374	0.977212	0.84554	1	0.945697	0.989647	0.820843	0.975988	0.633821	0.841691	0.966332	0.755444	0.988038	0.749042	1	0.550915	0.556635	0.608315	0.541057	0.847249	0.891246	1	0.624949	0.637187	0.594356	0.276656	0.492162	0.518386	0.709631	0.722547	0.772946
HUMAN	P12277	CKB	Creatine kinase B-type	0	0	0	14	18	11	M																																			0.168377	0.183597	0.734403	0.730636	0.933573
HUMAN	P06732	CKM	Creatine kinase M-type	0	0	0	0	0	1
HUMAN	P12532-2	CKMT1A	Isoform 2 of Creatine kinase U-type, mitochondrial	0	0	0	0	1	1	M
HUMAN	Q7Z460-2	CLASP1	Isoform 2 of CLIP-associating protein 1	0	0	0	6	3	3	M																																			0.865672	1	0.246389	0.257561	0.215528
HUMAN	O75122	CLASP2	CLIP-associating protein 2	0	0	0	3	1	1	M	PM																																		0.91827	1	0.271075	0.291351	0.274079
HUMAN	Q8N2M8-3	CLASRP	Isoform 2 of CLK4-associating serine/arginine rich protein	0	0	0	2	4	3	M					Nuc																														0.418803	0.350302	0.793593	0.755942	1
HUMAN	Q96S66	CLCC1	Chloride channel CLIC-like protein 1	2	0	0	17	15	11	M					Nuc		0.163322	0.120291	0.62279	0.674386	0.972423	0.977852	0.658382	1																					0.489857	0.447069	0.9314	1	0.807042
HUMAN	P51790	CLCN3	H(+)/Cl(-) exchange transporter 3	2	4	2	8	8	1	M	PM		CS				0.614423	0.563962	0.758667	0.761181	1	0.878465	0.740347	0.585546	0.853942	0.711328	0.749451	0.880023	0.735666	1	0.776857	0.915777	0.6419	0.615256	0.663328	0.717913	0.644067	0.887128	0.878477	1	0.892407	0.923843	0.982914	0.545624	0.591008	0.590965	0.799457	0.788481	1
HUMAN	P51795	CLCN5	H(+)/Cl(-) exchange transporter 5	1	1	0	5	3	1	M	PM	IPM					0.306903	0.304804	0.683513	0.751422	0.9905	1	0.669915	0.51958	0.716801	0.73163	0.649309	0.82347	0.832331	1	0.800463	0.856438	0.787868	0.597567											0.206693	0.212325	0.720175	0.752079	0.996424
HUMAN	P51798	CLCN7	H(+)/Cl(-) exchange transporter 7	0	3	1	11	15	12	M															0.509425	0.934328	0.656799	0.629608	1	0.831215	0.686538	0.62428	0.918847	0.593066	0.405084	0.593563	0.46401	0.418074	0.369305	0.40756	0.243549	0.268459	0.241443	1	0.449896	0.391815	0.843054	0.824699	0.803146
HUMAN	Q9NY35-2	CLDND1	Isoform 2 of Claudin domain-containing protein 1	8	13	8	5	3	4	M						ShG	0.764822	0.71247	1	0.929543	0.645065	0.845945	0.775567	0.582658	1	0.769627	0.851435	0.822454	0.970487	0.857968	0.829569	0.802612	0.550348	0.673569	0.903972	1	0.891048	0.849588	0.873066	0.6715	0.761114	0.805394	0.492303	0.75763	1	0.969516	0.830572	0.824755	0.678828
HUMAN	Q9Y240	CLEC11A	C-type lectin domain family 11 member A	1	0	0	3	4	2	M				XC			1	0.215437	0.120811	0.122882	0.0867001	0.580508	0.317718	0.0992805																					0.572264	0.60388	0.895774	0.883429	1
HUMAN	Q2KHT3-2	CLEC16A	Isoform 2 of Protein CLEC16A	0	0	0	3	4	3																																				0.761752	0.780524	0.818642	0.744168	0.911801
HUMAN	O14967	CLGN	Calmegin	0	0	0	15	12	6	M																																			0.315621	0.34959	1	0.939099	0.749026
HUMAN	O00299	CLIC1	Chloride intracellular channel protein 1	5	8	2	32	33	23	M	PM						0.666478	0.593048	0.405317	0.45977	0.697977	0.549712	0.517151	1	0.385671	0.840604	0.424954	0.603106	0.42854	0.599806	0.728526	0.636724	1	0.764131	0.645917	0.781037	0.633425	0.8101	0.72986	1	0.683237	0.532359	0.703734	0.32543	0.943143	1	0.376081	0.342953	0.432048
HUMAN	Q9Y696	CLIC4	Chloride intracellular channel protein 4	2	4	0	33	23	30	M	PM		CS				0.619951	0.554862	0.631925	0.542643	0.807594	1	0.823502	0.906085	0.598734	0.777426	0.573405	0.785707	0.798928	0.7381	0.779937	0.80624	1	0.945749											0.928422	1	0.331106	0.339879	0.327824
HUMAN	Q14677	CLINT1	Clathrin interactor 1	2	1	2	24	22	21	M							0.135354	0.120249	0.514028	0.478635	0.686028	1	0.609808	0.885154	0.377789	1	0.650772	0.597097	0.78671	0.540967	0.841399	0.585746	0.817507	0.630115	0.740995	0.8332	0.705928	0.853178	0.86739	0.889481	0.73346	0.720493	1	0.503036	0.61732	0.594589	0.848677	0.81407	0.954843
HUMAN	Q14677-2	CLINT1	Isoform 2 of Clathrin interactor 1	0	3	0	4	3	4	M															0.554026	0.911956	0.700374	0.675818	1	0.594983	0.897044	0.704724	0.788949	0.791897											0.384811	0.430297	0.808013	0.819078	0.813022
HUMAN	P30622-2	CLIP1	Isoform 3 of CAP-Gly domain-containing linker protein 1	1	2	1	27	15	8	M							0.347639	0.0948313	0.163691	0.143754	0.105828	1	0.471473	0.0524007	0.00518821	0.206848	0.0104794	0.0251171	1	0.0919469	0	0.00354795	0.00509708	0.00865195	0.057087	1	0.655794	0.180096	0.0443816	0.044634	0.0519059	0.0681003	0.180977	0.285753	0.971155	1	0.44771	0.452708	0.557894
HUMAN	Q9UDT6-2	CLIP2	Isoform 2 of CAP-Gly domain-containing linker protein 2	0	0	0	14	6	6																																				0.918571	1	0.640773	0.64444	0.713487
HUMAN	Q96DZ5	CLIP3	CAP-Gly domain-containing linker protein 3	0	0	0	0	3	1	M	PM
HUMAN	P49759	CLK1	Dual specificity protein kinase CLK1	0	0	0	1	6	2	M					Nuc																														0.12857	0.09832	0.697678	0.713127	0.767945
HUMAN	P49761-1	CLK3	Isoform 1 of Dual specificity protein kinase CLK3	0	0	0	2	6	1	M					Nuc																														0.702771	0.615917	0.927772	0.94888	1
HUMAN	Q96JQ2	CLMN	Calmin	0	0	0	1	2	0	M																																			0.0112928	0	0.938825	0.987284	0.731328
HUMAN	Q9H6B4	CLMP	CXADR-like membrane protein	18	4	13	4	0	2	M	PM						0.973661	1	0.0540611	0.0313025	0.0261619	0.0744761	0.0462444	0.0478852	0.556374	0.266434	0.316627	0.413043	0.15263	0.307027	0.264442	0.529492	0.639235	1	0.344764	0.293554	0.347588	0.135271	0.123929	0.138607	0.068455	0.0680545	0.0793672	1	0.923513	1	0.073713	0.0708285	0.0684067
HUMAN	Q13286-2	CLN3	Isoform 2 of Battenin	3	0	1	2	3	2	M	PM				Nuc		0.0672046	0.0587779	0.406529	0.471109	0.697169	1	0.569788	0.635429											0.136713	0.212831	0.171077	0.329407	0.446892	0.45489	0.701072	1	0.853044	0.0582372	0.103019	0.0955467	0.895841	0.794572	1
HUMAN	O75503	CLN5	Ceroid-lipofuscinosis neuronal protein 5	4	1	4	10	14	9	M							0.284611	0.369683	0.486867	0.44637	0.895905	0.444523	0.402737	1	0.338412	0.49837	0.455517	0.473012	0.0952749	0.464976	0.637839	0.613754	1	0.309293	0.179871	0.184914	0.246826	0.458049	0.430665	0.717792	0.626267	0.55019	1	0.068198	0.491719	0.497173	0.896872	1	0.84218
HUMAN	Q9NWW5	CLN6	Ceroid-lipofuscinosis neuronal protein 6	0	0	0	1	1	0	M																																			0.514796	0.515518	0.625597	0.745552	0.771773
HUMAN	Q9UBY8	CLN8	Protein CLN8	0	0	0	2	3	3	M																																			0.274591	0.271239	1	0.905478	0.862859
HUMAN	P54105	CLNS1A	Methylosome subunit pICln	0	0	0	4	3	3	M	PM				Nuc																														0.783504	1	0.464283	0.501748	0.650884
HUMAN	O15516	CLOCK	Circadian locomoter output cycles protein kaput	0	0	0	2	1	0	M																																			0.53979	0.487861	1	0.969152	0.901079
HUMAN	Q92989-2	CLP1	Isoform 2 of Polyribonucleotide 5'-hydroxyl-kinase Clp1	0	0	0	8	8	8																																				0.421098	0.4114	0.976629	0.985066	0.935877
HUMAN	Q9H078-2	CLPB	Isoform 2 of Caseinolytic peptidase B protein homolog	0	1	0	16	20	12	M															0.362113	1	0.50413	0.744271	0.845212	0.60431	0.896457	0.562631	0.889657	0.514725											0.501946	0.496801	0.971754	1	0.915209
HUMAN	Q16740	CLPP	Putative ATP-dependent Clp protease proteolytic subunit, mitochondrial	1	1	0	18	18	6	M							0.109055	0.0571173	0.342542	0.283887	0.651992	1	0.463317	0.519519	0.455882	1	0.595794	0.706741	0.951509	0.907493	0.738463	0.556479	0.666877	0.470084											0.319096	0.340905	0.964042	1	0.973557
HUMAN	O96005	CLPTM1	Cleft lip and palate transmembrane protein 1	13	16	15	20	20	14	M	PM	IPM					0.14383	0.10215	0.512872	0.49439	0.817021	0.714851	0.58243	1	0.371939	0.847604	0.429758	0.645446	0.510071	0.520311	0.686931	0.53533	1	0.283644	0.426892	0.476531	0.459037	0.792058	0.86225	1	0.903703	0.80489	0.960109	0.200087	0.255097	0.260618	0.813425	0.924856	0.832143
HUMAN	Q96KA5-2	CLPTM1L	Isoform 2 of Cleft lip and palate transmembrane protein 1-like protein	4	5	4	14	18	7	M						ShG	0.130338	0.124136	0.413665	0.415466	0.601088	0.712741	0.508993	1	0.525214	0.889624	0.594335	0.727364	0.50064	0.702928	0.817439	0.734733	1	0.62696	0.570907	0.604321	0.586361	0.804367	0.877516	0.834252	0.905076	0.844156	1	0.256683	0.499907	0.48257	0.992055	1	0.891349
HUMAN	O76031	CLPX	ATP-dependent Clp protease ATP-binding subunit clpX-like, mitochondrial	3	5	2	27	33	28	M					Nuc		0.195344	0.162537	0.730291	0.72592	0.869186	1	0.876249	0.836222	0.596864	0.641737	0.745451	0.649766	1	0.702707	0.600043	0.555251	0.649444	0.575003	0.606395	0.633849	0.608044	0.88873	0.768089	1	0.84718	0.797731	0.914925	0.489359	0.393395	0.383382	1	0.974549	0.873151
HUMAN	Q9HAW4-3	CLSPN	Isoform 3 of Claspin	0	0	0	2	1	4																																				0.152204	0.145704	0.819764	0.702247	0.980098
HUMAN	O94985-2	CLSTN1	Isoform 2 of Calsyntenin-1	1	0	0	2	1	4	M	PM			XC	Nuc		0.78399	0.881474	0.685566	0.66072	0.882517	0.938969	0.680088	1																					0.694645	0.7428	0.784244	0.862732	0.831133
HUMAN	Q9BQT9	CLSTN3	Calsyntenin-3	1	1	0	2	0	1	M	PM						0.540285	0.589198	1	0.917805	0.795707	0.539923	0.598119	0.6397	0.598607	1	0.636071	0.647526	0.787455	0.653361	0.647177	0.672342	0.643361	0.534798											0.198917	0.195951	0.978664	0.998409	1
HUMAN	P09496-2	CLTA	Isoform Non-brain of Clathrin light chain A	7	5	5	19	17	14	M	PM						0.171191	0.188318	0.465839	0.504999	0.887429	0.467245	0.482312	1	0.502596	0.831161	0.592104	0.710848	0.533193	0.691354	0.920648	0.745277	1	0.522859	0.591839	0.598784	0.619772	0.797636	0.859021	1	0.887882	0.715451	0.810906	0.233676	0.67073	0.680757	0.774329	0.803501	0.868251
HUMAN	P09497-2	CLTB	Isoform Non-brain of Clathrin light chain B	2	2	1	11	14	12	M	PM						0.0815524	0.0650105	0.257166	0.307372	0.681656	0.464537	0.354154	1	0.393719	0.830396	0.416431	0.700039	0.485906	0.583095	0.869263	0.58923	1	0.490193	0.737169	0.634226	0.621123	0.846855	0.723226	1	0.819582	0.643862	0.708727	0.305084	0.635941	0.578501	0.797732	0.73474	0.88471
HUMAN	Q00610-2	CLTC	Isoform 2 of Clathrin heavy chain 1	38	44	37	179	175	153	M	PM			XC			0.282153	0.257578	0.519685	0.626972	0.761848	0.657051	0.686655	1	0.510526	0.819678	0.524719	0.62988	0.585154	0.547038	0.773386	0.591337	1	0.470246	0.574585	0.634006	0.610487	0.901321	0.862467	1	0.778837	0.598567	0.832592	0.243423	0.715461	0.719104	0.824414	0.836441	0.875288
HUMAN	P53675	CLTCL1	Clathrin heavy chain 2	9	16	6	41	40	37	M	PM						0.419249	0.436617	0.60349	0.70104	0.762751	0.658947	0.653543	1	0.721632	0.835363	0.698922	0.729727	0.590998	0.70087	0.808321	0.747134	1	0.534915	0.579882	0.569007	0.629629	0.884281	0.795555	1	0.862947	0.482362	0.697348	0.407187	0.732614	0.704481	0.877951	0.869235	0.873081
HUMAN	P10909-2	CLU	Isoform 2 of Clusterin	10	11	9	9	10	11	M				XC	Nuc		0.8411	0.813827	0.70795	0.705324	0.854398	1	0.767069	0.674494	0.619646	0.615755	0.651813	0.610659	0.598189	0.693773	0.659276	0.599929	0.57516	1	1	0.888705	0.985897	0.56381	0.599643	0.562449	0.401547	0.418476	0.467936	0.421172	0.645781	0.642143	0.711704	0.719192	1
HUMAN	Q8NFW8	CMAS	N-acylneuraminate cytidylyltransferase	0	1	0	31	27	22	M					Nuc										0.21477	0.651824	0.251904	0.465349	0.659032	0.340983	0.528091	0.411324	1	0.0465288											0.720103	0.67084	0.897285	0.843499	0.957445
HUMAN	Q96DG6	CMBL	Carboxymethylenebutenolidase homolog	0	0	0	3	2	3																																				0.844386	1	0.182349	0.178502	0.197317
HUMAN	Q7Z7K0	CMC1	COX assembly mitochondrial protein homolog	0	0	0	5	4	3	M																																			0.379621	0.36713	0.920756	0.991204	0.949222
HUMAN	Q8IY22-2	CMIP	Isoform 2 of C-Maf-inducing protein	0	0	0	0	1	2	M					Nuc
HUMAN	P30085	CMPK1	UMP-CMP kinase	0	0	0	10	11	7	M					Nuc																														0.875298	1	0.372144	0.391702	0.501914
HUMAN	Q5EBM0-3	CMPK2	Isoform 3 of UMP-CMP kinase 2, mitochondrial	0	0	0	0	0	1	M					Nuc
HUMAN	Q96MX0-2	CMTM3	Isoform 2 of CKLF-like MARVEL transmembrane domain-containing protein 3	0	0	0	0	0	1	M				XC
HUMAN	Q9NX76	CMTM6	CKLF-like MARVEL transmembrane domain-containing protein 6	1	2	2	1	2	2	M				XC			0.419173	0.399526	0.810528	1	0.83699	0.440478	0.567445	0.50268	0.874806	0.768892	0.942097	0.846565	0.94807	1	0.800823	0.81475	0.496283	0.826983	0.603959	0.566598	0.527435	0.648794	0.787567	0.725056	0.937755	0.990413	1	0.458105	0.401086	0.415951	0.804666	0.909908	0.876428
HUMAN	P62633-2	CNBP	Isoform 2 of Cellular nucleic acid-binding protein	0	0	0	7	7	4	M					Nuc																														0.631079	0.652042	0.586108	0.625111	0.713207
HUMAN	Q96KP4	CNDP2	Cytosolic non-specific dipeptidase	0	0	0	19	17	15																																				0.930258	1	0.378048	0.356621	0.44241
HUMAN	Q9P003	CNIH4	Protein cornichon homolog 4	8	8	4	0	0	0	M							0.585663	0.50623	0.845562	0.787772	0.696916	1	0.844127	0.837429	0.837303	0.888945	0.809649	0.813102	1	0.823041	0.803095	0.755388	0.885614	0.636197	0.687074	0.695302	0.765625	0.912557	0.78948	0.800471	0.973613	1	0.878442	0.677236
HUMAN	P51911	CNN1	Calponin-1	0	2	6	21	17	46	M															0.427124	0.736926	0.419665	0.427603	0.524638	0.492093	0.468898	0.501892	1	0.591937	0.712725	1	0.589048	0.429343	0.471487	0.458048	0.212995	0.160455	0.210687	0.354153	0.973616	1	0.11644	0.115955	0.0873516
HUMAN	Q99439	CNN2	Calponin-2	3	1	2	25	14	27								0.984906	0.816928	0.397095	0.406168	0.589763	0.539463	0.378076	1	0.432523	0.867545	0.511182	0.522376	0.567941	0.564388	0.741372	0.55907	1	0.612556	0.887209	1	0.821113	0.70473	0.636353	0.893015	0.382742	0.355375	0.377175	0.521316	0.916946	1	0.0933162	0.0782512	0.0825829
HUMAN	Q15417	CNN3	Calponin-3	0	3	3	20	13	26																0.362301	0.898154	0.370756	0.580432	0.597176	0.439071	0.759003	0.557588	1	0.405579	0.81363	1	0.741804	0.790513	0.764536	0.977122	0.543804	0.434246	0.506874	0.295922	0.921374	1	0.105552	0.0975264	0.101028
HUMAN	Q9NRU3-2	CNNM1	Isoform 2 of Metal transporter CNNM1	0	2	2	0	0	0	M	PM														1	0.685929	0.85322	0.756164	0.502043	0.745535	0.66912	0.701131	0.50974	0.856384	0.556848	0.509893	0.628662	0.585294	0.609083	0.822153	0.691296	0.73851	1	0.377143
HUMAN	Q9H8M5-2	CNNM2	Isoform 2 of Metal transporter CNNM2	14	27	14	8	7	6	M	PM						0.191769	0.193739	0.948143	0.944608	0.721231	0.835564	1	0.532035	0.90135	0.622723	1	0.78142	0.845616	0.885889	0.675314	0.811342	0.444668	0.853208	0.408613	0.459575	0.392739	0.537446	0.693009	0.479601	0.928129	1	0.801971	0.252553	0.366042	0.318478	0.900757	0.966256	0.914498
HUMAN	Q8NE01	CNNM3	Metal transporter CNNM3	32	32	25	8	12	6	M	PM						0.241902	0.256057	1	0.99562	0.645727	0.621832	0.940406	0.503679	0.959443	0.53632	1	0.784305	0.629643	0.822215	0.639705	0.754861	0.37623	0.636034	0.306866	0.353948	0.334641	0.481377	0.654662	0.287696	1	0.870746	0.691187	0.186473	0.263677	0.276462	0.996474	1	0.94266
HUMAN	Q6P4Q7	CNNM4	Metal transporter CNNM4	41	61	36	9	10	4	M	PM						0.1742	0.170155	1	0.932925	0.670535	0.773894	0.911072	0.473417	0.837984	0.625315	0.968649	0.713193	0.675612	0.813309	0.633482	0.734667	0.399964	1	0.419008	0.447585	0.394985	0.586452	0.685327	0.516112	0.896071	1	0.795108	0.182919	0.261579	0.260363	0.951792	1	0.733647
HUMAN	Q9NUP1	CNO	Protein cappuccino homolog	0	0	1	1	0	1																										0.639202	0.616646	0.547085	0.705191	0.556796	0.6245	0.527072	0.463428	0.473538	1	0.948175	1	0.361182	0.405927	0.401053
HUMAN	A5YKK6	CNOT1	CCR4-NOT transcription complex subunit 1	5	10	4	105	106	71	M							0.289432	0.298436	0.630265	0.742146	0.694894	0.564469	0.726762	1	0.643034	0.735775	0.670132	0.641467	0.649793	0.669978	0.757801	0.623281	1	0.571999	0.721034	0.616346	0.747062	0.877316	0.904189	1	0.957595	0.856927	0.843352	0.503501	0.443409	0.444523	1	0.953874	0.971302
HUMAN	Q9H9A5	CNOT10	CCR4-NOT transcription complex subunit 10	0	0	0	20	20	15																																				0.50414	0.534522	1	0.977917	0.967882
HUMAN	Q9NZN8	CNOT2	CCR4-NOT transcription complex subunit 2	0	1	0	17	16	13	M					Nuc										0.378736	0.720376	0.236438	0.466008	1	0.587946	0.804795	0.48749	0.965677	0.316646											0.462915	0.499608	0.998952	0.909552	1
HUMAN	O75175	CNOT3	CCR4-NOT transcription complex subunit 3	0	0	0	19	16	17	M					Nuc																														0.509055	0.522343	0.942349	0.914753	0.99316
HUMAN	O95628-2	CNOT4	Isoform 2 of CCR4-NOT transcription complex subunit 4	0	0	0	4	1	0	M					Nuc																														0.615978	0.717411	0.65351	0.752437	0.779057
HUMAN	Q96LI5	CNOT6L	CCR4-NOT transcription complex subunit 6-like	0	0	0	11	9	6	M					Nuc																														0.857481	0.772616	0.982139	0.865632	0.88099
HUMAN	Q9UIV1	CNOT7	CCR4-NOT transcription complex subunit 7	0	0	0	6	7	1	M					Nuc																														0.392625	0.417676	0.974001	0.855805	1
HUMAN	Q9UFF9	CNOT8	CCR4-NOT transcription complex subunit 8	0	0	0	5	9	5	M					Nuc																														0.362114	0.44745	0.980565	0.980168	0.807879
HUMAN	P09543-2	CNP	Isoform CNPI of 2',3'-cyclic-nucleotide 3'-phosphodiesterase	11	12	9	33	32	33	M	PM			XC			0.474717	0.41751	0.832917	0.810983	0.955815	1	0.917922	0.7922	0.802937	0.853711	0.791564	0.925292	0.760329	0.891944	0.87151	1	0.903912	0.750522	0.885332	0.882075	0.744493	1	0.981526	0.984306	0.980351	0.906025	0.988003	0.36506	0.69996	0.664545	0.974796	1	0.886702
HUMAN	Q9Y2B0	CNPY2	Protein canopy homolog 2	0	2	0	13	10	10	M	PM	IPM													0.336475	1	0.495502	0.643672	0.73582	0.657955	0.643413	0.616048	0.904203	0.796073											0.843659	0.779391	0.961308	0.947463	0.866764
HUMAN	Q9BT09	CNPY3	Protein canopy homolog 3	2	2	2	11	13	6	M							0.0756467	0.0845447	0.561207	0.532126	0.89367	0.935596	0.636914	1	0.62619	1	0.692144	0.856654	0.996005	0.920463	0.856939	0.82576	0.839308	0.811788	0.492581	0.520552	0.641188	0.732454	0.807838	1	0.674168	0.736415	0.939031	0.0938429	0.70626	0.672266	1	0.916177	0.862399
HUMAN	Q8N129	CNPY4	Protein canopy homolog 4	3	2	2	6	7	6					XC			0.154301	0.13826	0.53972	0.480022	0.708502	1	0.658814	0.968442	0.573986	0.852191	0.773011	0.734694	0.753496	0.861187	0.705785	0.730715	1	0.890877	0.589703	0.721953	0.841205	0.776886	0.783309	1	0.788626	0.770449	0.860106	0.411796	0.998715	0.934044	0.975862	0.937911	0.854933
HUMAN	Q96F85-2	CNRIP1	Isoform 2 of CB1 cannabinoid receptor-interacting protein 1	0	0	0	1	1	2																																				0.464131	0.448404	0.853872	0.899203	0.725658
HUMAN	Q6PJW8-2	CNST	Isoform 2 of Consortin	0	0	0	5	4	1	M	PM																																		0.516067	0.509346	0.890095	0.904099	0.836251
HUMAN	P26992	CNTFR	Ciliary neurotrophic factor receptor subunit alpha	9	11	10	0	0	0	M	PM			XC			0.0313051	0.0250733	0.99731	1	0.527904	0.642389	0.663088	0.477368	1	0.56329	0.824311	0.746238	0.920814	0.750405	0.685445	0.791198	0.398667	0.35351	0.231865	0.232714	0.244408	0.343434	0.394488	0.358844	0.926406	1	0.499234	0.116419
HUMAN	Q9P232	CNTN3	Contactin-3	1	2	1	0	0	0	M	PM						0.405051	0.391161	0.664186	0.760764	1	0.667553	0.570484	0.398598	0.8345	0.459347	0.68832	0.524262	1	0.703363	0.442902	0.710859	0.257074	0.333914	0.275699	0.312609	0.27886	0.303991	0.331642	0.581839	0.805825	1	0.885261	0.215302
HUMAN	P78357	CNTNAP1	Contactin-associated protein 1	0	1	0	7	0	4	M	PM	IPM													0.613485	0.583963	0.780514	0.636458	1	0.78735	0.564774	0.630654	0.656125	0.814124											0.906204	1	0.096015	0.0892874	0.0588164
HUMAN	Q9C0A0	CNTNAP4	Contactin-associated protein-like 4	1	1	1	0	0	0	M						ShG	0.233279	0.257864	1	0.959547	0.572082	0.17915	0.680708	0.465232	0.983495	0.580062	0.993321	0.846831	0.168804	0.768986	0.72039	0.769127	0.415801	1	0.346064	0.348157	0.336163	0.575468	0.594839	0.401518	0.878134	1	0.588238	0.230583
HUMAN	Q13057-2	COASY	Isoform 2 of Bifunctional coenzyme A synthase	0	1	0	2	3	1	M					Nuc										0.602952	1	0.510755	0.727385	0.760644	0.768066	0.714303	0.722597	0.633877	0.909976											1	0.911391	0.562162	0.591779	0.603478
HUMAN	Q53SF7-2	COBLL1	Isoform 2 of Cordon-bleu protein-like 1	0	0	1	16	8	12																										0.176536	0.91671	0.267534	0.241561	0.410176	0.489357	0.210756	1	0.223629	0.672277	0.990843	1	0.270645	0.26129	0.248558
HUMAN	Q8WX92	COBRA1	Negative elongation factor B	0	2	1	12	10	11																0.681923	1	0.598543	0.615311	0.719004	0.712209	0.974711	0.773646	0.818827	0.378668	0.611887	0.963747	0.876525	1	0.724635	0.99375	0.683297	0.544943	0.440501	0.676025	0.759395	0.740146	0.873676	0.807917	1
HUMAN	Q8WTW3	COG1	Conserved oligomeric Golgi complex subunit 1	3	2	1	19	18	10	M							0.731135	0.720878	1	0.997339	0.733632	0.862487	0.901287	0.927185	0.763063	1	0.55282	0.63615	0.683716	0.998391	0.635386	0.629002	0.659267	0.407028	0.5805	0.692687	0.585774	0.631639	0.684295	0.538007	1	0.651391	0.51478	0.606403	0.580001	0.636329	0.710655	0.727091	0.73538
HUMAN	Q14746	COG2	Conserved oligomeric Golgi complex subunit 2	1	2	1	9	8	10	M							0.543773	0.60765	0.75603	0.663643	0.901176	0.925425	0.701971	1	0.836024	1	0.66807	0.705526	0.811268	0.773547	0.925556	0.76792	0.963424	0.659102	0.536176	0.650989	0.614587	1	0.976937	0.909851	0.786117	0.952915	0.685812	0.572403	0.537115	0.556649	0.700313	0.668299	0.749938
HUMAN	Q96JB2	COG3	Conserved oligomeric Golgi complex subunit 3	1	1	2	15	22	9	M	PM				Nuc		0.709426	0.814075	0.972792	0.953717	0.759646	0.924696	0.779587	1	0.965457	0.814705	0.630393	0.685777	1	0.673834	0.873452	0.693887	0.884415	0.505224	0.619083	0.64264	0.66542	0.678204	0.700521	0.677765	0.601218	0.652657	0.543456	1	0.540772	0.568304	0.692039	0.72153	0.746623
HUMAN	Q9H9E3	COG4	Conserved oligomeric Golgi complex subunit 4	1	2	1	18	20	10	M							0.499593	0.549039	0.708724	0.679327	0.613804	0.39289	0.650036	1	0.784861	0.834934	0.597231	0.736871	0.614428	0.597442	0.817182	0.630981	1	0.562788	0.715492	0.691652	0.621376	1	0.809369	0.876291	0.848352	0.968936	0.723308	0.981898	0.642361	0.66561	0.697724	0.709376	0.796934
HUMAN	Q9UP83-2	COG5	Isoform 2 of Conserved oligomeric Golgi complex subunit 5	0	0	0	11	12	12	M					Nuc																														0.747682	0.724756	0.719972	0.717372	0.751631
HUMAN	Q9Y2V7-2	COG6	Isoform 2 of Conserved oligomeric Golgi complex subunit 6	0	0	0	8	8	9	M																																			0.897375	0.860754	0.741697	0.754969	0.767667
HUMAN	P83436	COG7	Conserved oligomeric Golgi complex subunit 7	1	2	1	16	13	15	M							0.633081	0.556417	0.780466	0.814124	0.636401	0.831278	0.748568	1	0.636037	0.679187	0.58108	0.621755	0.415801	0.50702	0.742673	0.563284	1	0.516016	0.44622	0.459844	0.483192	0.886897	0.868126	1	0.751688	0.797972	0.668726	0.903252	0.643391	0.651424	0.778318	0.7908	0.799125
HUMAN	Q96MW5	COG8	Conserved oligomeric Golgi complex subunit 8	1	0	0	0	1	1	M							0.413729	0.523563	0.459639	0.623967	0.425617	0.140982	0.34826	1
HUMAN	P38432	COIL	Coilin	2	2	0	18	20	9	M					Nuc		0.0537733	0.0499729	0.477189	0.698744	0.664241	1	0.778868	0.556731	0.482785	0.669205	0.617812	0.606911	1	0.874912	0.526614	0.608433	0.527281	0.12791											0.144213	0.138891	0.961377	0.973786	1
HUMAN	Q99715	COL12A1	Collagen alpha-1(XII) chain	16	14	31	134	75	109	M				XC			1	0.923561	0.672962	0.742422	0.645643	0.568592	0.653429	0.775312	0.932381	0.623076	0.812062	0.683447	1	0.761563	0.578641	0.785706	0.735182	0.777701	0.697352	0.68443	0.670248	0.635533	0.514046	0.752083	0.516268	0.538501	1	0.87814	1	0.967023	0.158326	0.148358	0.141952
HUMAN	Q5TAT6-2	COL13A1	Isoform 2 of Collagen alpha-1(XIII) chain	0	0	0	1	3	0	M	PM			XC																															0.14128	0.0202768	0.632895	0.685277	1
HUMAN	Q05707-2	COL14A1	Isoform 2 of Collagen alpha-1(XIV) chain	0	3	0	18	8	21	M				XC											0.552768	0.950857	0.696893	0.706876	1	0.838882	0.771625	0.696639	0.669642	0.830579											1	0.945337	0.278819	0.283639	0.262887
HUMAN	P39059	COL15A1	Collagen alpha-1(XV) chain	0	0	1	5	1	4	M				XC																					0.863096	0.981408	0.993869	0.865021	0.580654	1	0.711957	0.473193	0.777684	0.314903	1	0.978792	0.416977	0.480286	0.374466
HUMAN	Q07092-2	COL16A1	Isoform 2 of Collagen alpha-1(XVI) chain	4	1	10	10	5	18	M				XC			1	0.867637	0.524575	0.652477	0.451863	0.551281	0.494839	0.718412	0.725143	0.53379	0.67806	0.569516	0.863713	0.732826	0.464242	0.549078	1	0.639901	1	0.514931	0.81291	0.712808	0.334061	0.646741	0.422191	0.22886	0.389593	0.66676	1	0.943707	0.251365	0.260024	0.204952
HUMAN	P39060-1	COL18A1	Isoform 2 of Collagen alpha-1(XVIII) chain	10	7	6	21	14	13	M				XC			0.675781	0.600011	0.74826	1	0.693827	0.836547	0.882619	0.846008	1	0.596216	0.989704	0.68959	0.765624	0.976905	0.511826	0.734898	0.90553	0.827239	0.829684	0.556555	0.848717	1	0.635499	0.797793	0.894587	0.677954	0.830597	0.546494	1	0.977873	0.543928	0.568538	0.403695
HUMAN	P02452	COL1A1	Collagen alpha-1(I) chain	26	13	48	111	31	91	M				XC			1	0.843925	0.198666	0.216196	0.170282	0.220273	0.214165	0.247683	0.809172	0.58915	0.849411	0.679418	0.834701	0.678055	0.578791	0.573415	0.937462	1	0.534971	0.43141	0.42949	0.34637	0.217962	0.341666	0.183144	0.14262	0.249061	1	1	0.964824	0.0428267	0.0407094	0.0327165
HUMAN	P08123	COL1A2	Collagen alpha-2(I) chain	21	13	35	98	19	82	M				XC			1	0.835177	0.433575	0.439138	0.362273	0.407065	0.398547	0.505835	0.787837	0.71674	0.76636	0.72885	0.718764	0.745938	0.757389	0.643954	1	0.788492	0.463577	0.342251	0.363936	0.313214	0.212483	0.322146	0.213502	0.192564	0.284967	1	1	0.946855	0.0569675	0.0513842	0.0404788
HUMAN	P02458-1	COL2A1	Isoform 1 of Collagen alpha-1(II) chain	0	0	1	2	1	7	M				XC																					0.362386	0.73618	0.432213	0.426986	0.588981	0.742266	0.396189	0.515161	1	0.255762	0.190495	0.188662	0.511011	0.54204	0.714418
HUMAN	P02461	COL3A1	Collagen alpha-1(III) chain	1	1	7	48	7	30	M				XC			1	0.840524	0.231639	0.253466	0.22748	0.216076	0.206247	0.531629	0.469822	0.423524	0.628558	0.552376	0.693106	0.536674	0.48793	0.475341	1	0.65124	1	0.537831	0.696464	0.521723	0.24405	0.557203	0.234318	0.180069	0.39771	0.452723	1	0.984551	0.0616103	0.0580121	0.0503118
HUMAN	P02462	COL4A1	Collagen alpha-1(IV) chain	1	1	3	6	3	5	M				XC			0.664449	0.480832	0.609461	0.762236	0.312987	0.621736	0.644939	1	0.529672	0.346419	0.523116	0.382989	0.0957018	0.389432	0.325183	0.389902	0.803837	1	1	0.713973	0.687575	0.811767	0.621684	0.586036	0.595139	0.383207	0.494104	0.324748	0.898605	1	0.461188	0.496953	0.371809
HUMAN	P08572	COL4A2	Collagen alpha-2(IV) chain	6	13	14	14	16	14	M				XC			0.199811	0.20778	0.469905	0.532579	0.439448	0.40929	0.464244	1	0.46854	0.43755	0.475845	0.458223	0.540478	0.463685	0.417996	0.46778	1	0.531595	0.885727	0.492493	0.871759	1	0.48652	0.794123	0.752573	0.395239	0.619611	0.204599	0.54147	0.58427	0.911185	1	0.77194
HUMAN	Q9Y5P4-2	COL4A3BP	Isoform 2 of Collagen type IV alpha-3-binding protein	0	0	0	18	19	9	M					Nuc																														0.291648	0.334924	0.704543	0.713348	0.707362
HUMAN	P20908	COL5A1	Collagen alpha-1(V) chain	3	2	3	30	13	20	M				XC			1	0.945887	0.679063	0.700584	0.5421	0.59495	0.638574	0.798334	0.90782	0.684245	0.893489	0.669391	0.919498	0.73316	0.743652	0.716987	1	0.809157	0.996819	0.797241	0.791405	0.695245	0.536986	0.697163	0.547179	0.550336	1	0.650539	1	0.985392	0.235745	0.236049	0.209561
HUMAN	P05997	COL5A2	Collagen alpha-2(V) chain	0	2	0	25	13	17	M				XC											0.599875	0.461983	0.742747	0.677986	0.373161	0.547782	0.600136	0.532685	1	0.54572											0.948805	1	0.188933	0.19087	0.169955
HUMAN	P25940	COL5A3	Collagen alpha-3(V) chain	0	0	0	1	1	1	M				XC																															1	0.876095	0.775185	0.823056	0.417616
HUMAN	P12109	COL6A1	Collagen alpha-1(VI) chain	23	25	41	78	71	76	M	PM			XC			0.710891	0.537045	0.815743	0.82488	0.822273	0.716603	0.844732	1	0.721427	0.607691	0.746945	0.721749	0.715345	0.668053	0.633487	0.623395	0.832925	1	0.953388	0.93985	1	0.896239	0.791288	0.90821	0.581748	0.62982	0.837877	0.367222	1	0.943661	0.4843	0.494285	0.380796
HUMAN	P12110	COL6A2	Collagen alpha-2(VI) chain	22	23	29	58	52	47	M	PM			XC			0.903675	0.521386	1	0.999377	0.745359	0.578964	0.821592	0.914813	0.598173	0.477826	0.632195	0.519407	0.491391	0.505683	0.469021	0.458045	0.528853	1	0.931834	1	0.87448	0.835974	0.737975	0.818683	0.498647	0.463481	0.605241	0.305072	1	0.923413	0.586862	0.584038	0.410842
HUMAN	P12110-2	COL6A2	Isoform 2C2A of Collagen alpha-2(VI) chain	0	0	0	1	2	0	M	PM			XC																															1	0.74911	0.371339	0.38732	0.258406
HUMAN	P12111	COL6A3	Collagen alpha-3(VI) chain	214	232	232	344	333	313	M	PM			XC			0.469011	0.419879	0.865688	1	0.621155	0.643075	0.901656	0.665449	0.704901	0.409886	0.711059	0.546593	0.494935	0.545498	0.40867	0.484415	0.493221	1	1	0.815615	0.86803	0.932667	0.702361	0.787451	0.800511	0.634563	0.680484	0.404391	1	0.885582	0.634389	0.64644	0.429807
HUMAN	Q02388-2	COL7A1	Isoform 2 of Collagen alpha-1(VII) chain	0	0	0	4	1	1	M				XC																															1	0.869198	0.405174	0.468688	0.487897
HUMAN	P27658	COL8A1	Collagen alpha-1(VIII) chain	2	3	3	3	3	6	M				XC			0.452197	0.407313	0.290596	0.293227	0.432144	0.322084	0.304174	1	0.20827	0.498364	0.278036	0.304932	0.237388	0.265899	0.524855	0.331208	1	0.434241	0.887857	0.767108	0.887523	0.75986	0.765628	1	0.429903	0.42068	0.461422	0.432541	1	0.977744	0.242548	0.232599	0.227095
HUMAN	P25067	COL8A2	Collagen alpha-2(VIII) chain	0	0	0	1	1	1	M				XC																															0.561003	0.527614	0.66062	0.571152	0.650504
HUMAN	Q5KU26	COLEC12	Collectin-12	7	3	13	12	8	11	M				XC			0.909857	1	0.454352	0.455107	0.418007	0.439407	0.484317	0.338713	0.796751	0.595945	0.912408	0.845312	0.845319	1	0.714412	0.87133	0.791533	0.808168	0.781802	0.695027	0.658537	0.346564	0.344188	0.389315	0.212333	0.219289	0.367595	1	1	0.985657	0.299119	0.280467	0.394677
HUMAN	Q8N668	COMMD1	COMM domain-containing protein 1	0	0	0	4	3	6	M																																			0.873045	1	0.498812	0.61685	0.824693
HUMAN	Q9Y6G5	COMMD10	COMM domain-containing protein 10	1	0	0	6	7	12								0.0466383	0.0698882	0.626478	0.705151	0.733064	0.881846	0.533606	1																					0.891406	0.9359	0.625337	0.707805	0.895021
HUMAN	Q86X83	COMMD2	COMM domain-containing protein 2	0	0	0	5	3	4																																				0.934686	1	0.703952	0.732657	0.90582
HUMAN	Q9UBI1	COMMD3	COMM domain-containing protein 3	0	0	0	5	6	8																																				0.955581	0.926104	0.608625	0.633831	0.826236
HUMAN	Q9H0A8	COMMD4	COMM domain-containing protein 4	0	0	0	7	7	7																																				0.965333	1	0.544162	0.56084	0.689644
HUMAN	Q9GZQ3	COMMD5	COMM domain-containing protein 5	0	0	0	3	3	3	M					Nuc																														0.902881	1	0.572188	0.616224	0.783378
HUMAN	Q7Z4G1	COMMD6	COMM domain-containing protein 6	0	0	0	2	4	4	M					Nuc																														0.910204	1	0.523791	0.56898	0.706294
HUMAN	Q86VX2-2	COMMD7	Isoform 2 of COMM domain-containing protein 7	0	0	0	1	2	2																																				0.776419	0.670485	0.72144	1	0.609526
HUMAN	Q9NX08	COMMD8	COMM domain-containing protein 8	0	0	0	4	3	4																																				0.85587	0.857245	0.637863	0.705688	0.805372
HUMAN	Q9P000	COMMD9	COMM domain-containing protein 9	0	0	0	3	6	5																																				0.830224	0.903355	0.611013	0.668562	0.85598
HUMAN	P21964-2	COMT	Isoform Soluble of Catechol O-methyltransferase	17	22	9	38	44	41	M	PM						0.426515	0.438558	0.69251	0.664525	0.908473	0.872135	0.731156	1	0.605266	1	0.571662	0.697721	0.803069	0.68218	0.805258	0.685252	0.889694	0.698099	0.923254	0.973536	0.917226	0.961613	0.977116	1	0.800133	0.847999	0.841057	0.606849	0.809425	0.790235	0.919853	0.861498	0.852855
HUMAN	Q86VU5	COMTD1	Catechol O-methyltransferase domain-containing protein 1	0	0	0	0	2	2	M
HUMAN	P53621	COPA	Coatomer subunit alpha	19	27	20	147	132	123	M				XC			0.951431	0.855119	0.651581	0.931726	0.951014	0.864598	1	0.984356	0.80048	0.991677	0.702486	0.851808	0.701948	0.78985	1	0.808761	0.951725	0.951521	0.731986	0.790556	0.724958	0.944041	0.924802	1	0.861295	0.732592	0.837436	0.388802	0.692294	0.71551	0.776533	0.784942	0.760567
HUMAN	P53618	COPB1	Coatomer subunit beta	22	21	21	76	81	78	M	PM						0.384389	0.367177	0.784833	0.873019	0.789536	1	0.91509	0.987289	0.798854	0.892059	0.643978	0.719857	0.859712	0.71502	0.93238	0.69659	1	0.829872	0.580782	0.661681	0.592388	0.908449	0.92162	1	0.901487	0.893875	0.897078	0.418547	0.739283	0.774196	0.835041	0.845297	0.710276
HUMAN	P35606	COPB2	Coatomer subunit beta'	13	10	11	91	82	76	M							0.277285	0.294845	0.635456	0.757299	0.962801	1	0.804122	0.997345	0.514717	0.992429	0.590606	0.680741	0.686786	0.728955	1	0.732608	0.994909	0.763639	0.653255	0.990926	0.896762	0.962989	0.996879	0.9251	0.882366	0.651401	1	0.196487	0.743232	0.718317	0.811043	0.768305	0.742623
HUMAN	O14579	COPE	Coatomer subunit epsilon	2	3	1	21	24	20	M							0.255978	0.179237	0.413928	0.475436	0.555768	1	0.747139	0.557679	0.602689	0.903515	0.579817	0.773091	0.539899	0.737353	1	0.807262	0.91276	0.811463	0.739748	0.645137	0.658892	0.87034	0.858673	1	0.76934	0.670333	0.848809	0.303766	0.748763	0.766928	0.809395	0.812476	0.755581
HUMAN	Q9Y678	COPG	Coatomer subunit gamma	11	19	15	57	61	44	M					Nuc		0.453589	0.425078	0.88852	0.965953	0.851319	0.668879	0.847476	1	0.8387	0.902937	0.715133	0.805574	0.797228	0.847578	0.869654	0.812965	1	0.850429	0.57978	0.620703	0.576335	0.879048	0.981443	1	0.864249	0.913511	0.855256	0.390524	0.797218	0.849684	0.70296	0.744721	0.672148
HUMAN	Q9UBF2	COPG2	Coatomer subunit gamma-2	3	5	3	49	51	37	M							0.162683	0.159179	0.504539	0.554529	0.532515	0.422487	0.560258	1	0.753841	0.731696	0.616674	0.624162	0.533086	0.649339	0.695721	0.589182	1	0.614897	0.338311	0.356034	0.349767	0.741345	0.808056	0.765689	0.907801	1	0.920057	0.239455	0.51941	0.519317	0.818636	0.832344	0.777668
HUMAN	Q9NQ92	COPR5	Cooperator of PRMT5	0	0	0	2	1	1	M					Nuc																														0.939915	0.906775	0.698178	0.704981	0.85925
HUMAN	P61201-2	COPS2	Isoform 2 of COP9 signalosome complex subunit 2	6	6	0	24	24	18								0.285757	0.370505	0.49572	0.541585	0.760205	0.532248	0.51222	1	0.575365	0.944854	0.526955	0.695075	0.512135	0.633424	0.884762	0.738204	1	0.446825											0.994975	1	0.675169	0.605872	0.834059
HUMAN	Q9UNS2	COPS3	COP9 signalosome complex subunit 3	0	0	0	17	21	10																																				0.979821	1	0.616568	0.537065	0.766768
HUMAN	Q9BT78	COPS4	COP9 signalosome complex subunit 4	0	0	0	25	29	24																																				0.979418	1	0.617863	0.569143	0.734092
HUMAN	Q92905	COPS5	COP9 signalosome complex subunit 5	0	1	0	20	20	14																0.417187	0.885619	0.463605	0.689945	0.20186	0.53049	1	0.663248	0.921607	0.499459											1	0.998047	0.627691	0.531171	0.708207
HUMAN	Q7L5N1	COPS6	COP9 signalosome complex subunit 6	1	1	0	19	21	19								0.141455	0.405287	0.487399	0.181372	0.460544	0.85195	0.728764	1	0.274718	1	0.424163	0.401628	0.520797	0.619659	0.636935	0.523045	0.811859	0.408163											0.979947	1	0.608093	0.545653	0.675848
HUMAN	Q9UBW8	COPS7A	COP9 signalosome complex subunit 7a	1	0	0	8	6	5								0.519184	0.418445	0.462722	0.485808	0.643318	1	0.679756	0.881749																					0.967476	1	0.418005	0.416363	0.480122
HUMAN	Q9H9Q2	COPS7B	COP9 signalosome complex subunit 7b	1	0	0	5	3	7								0.997758	1	0.644442	0.697688	0.443259	0.469835	0.570327	0.411833																					1	0.891406	0.685475	0.610534	0.726232
HUMAN	Q99627	COPS8	COP9 signalosome complex subunit 8	0	0	0	12	9	9																																				0.982141	1	0.688559	0.623854	0.850032
HUMAN	P61923	COPZ1	Coatomer subunit zeta-1	1	0	1	13	11	7	M							0.301203	0.135002	0.542833	0.472648	0.61261	1	0.829009	0.437653											0.797561	0.863599	0.825495	0.831018	0.882413	0.738818	0.743663	0.918804	1	0.727802	0.556701	0.63226	0.762437	0.706694	0.745536
HUMAN	Q9P299	COPZ2	Coatomer subunit zeta-2	0	0	0	5	4	5	M																																			0.874	1	0.264573	0.332755	0.273477
HUMAN	Q96MF6-2	COQ10A	Isoform 2 of Coenzyme Q-binding protein COQ10 homolog A, mitochondrial	0	0	0	2	2	0	M																																			0.78741	0.70442	0.784946	0.806174	0.817659
HUMAN	Q9H8M1	COQ10B	Coenzyme Q-binding protein COQ10 homolog B, mitochondrial	0	0	0	2	4	1	M																																			0.372073	0.35216	0.886346	0.912816	1
HUMAN	Q9NZJ6	COQ3	Hexaprenyldihydroxybenzoate methyltransferase, mitochondrial	0	0	0	3	5	4	M																																			0.32387	0.293723	1	0.922379	0.959613
HUMAN	Q5HYK3	COQ5	2-methoxy-6-polyprenyl-1,4-benzoquinol methylase, mitochondrial	0	0	0	4	5	2	M																																			0.447093	0.427634	1	0.964523	0.963296
HUMAN	Q9Y2Z9	COQ6	Ubiquinone biosynthesis monooxygenase COQ6	0	0	0	2	6	0	M																																			0.491033	0.410452	0.969175	0.980531	1
HUMAN	Q99807-2	COQ7	Isoform 2 of Ubiquinone biosynthesis protein COQ7 homolog	0	0	0	1	1	3	M					Nuc																														0.308119	0.251244	0.957317	1	0.828177
HUMAN	O75208	COQ9	Ubiquinone biosynthesis protein COQ9, mitochondrial	0	0	0	5	4	4	M																																			0.521905	0.507292	0.923048	1	0.875994
HUMAN	Q9Y5Q5	CORIN	Atrial natriuretic peptide-converting enzyme	4	0	10	0	0	0	M	PM	IPM	CS	XC			0.888199	1	0.0613848	0.0534863	0.0319389	0.0884529	0.0582434	0.046684											0.191101	0.230912	0.136217	0.0613324	0.0587029	0.0429208	0.0348491	0.0278441	0.0403036	1
HUMAN	P31146	CORO1A	Coronin-1A	0	0	0	2	1	2	M	PM																																		0.797718	0.923957	0.688462	0.682078	0.596396
HUMAN	Q9BR76	CORO1B	Coronin-1B	0	2	0	17	13	15	M															0.308929	0.919942	0.362096	0.51645	0.680358	0.517812	0.713808	0.62634	1	0.423242											0.983677	1	0.422399	0.41813	0.452043
HUMAN	Q9ULV4	CORO1C	Coronin-1C	7	5	5	45	42	43	M							0.360341	0.342432	0.401733	0.421409	0.649222	0.393055	0.421416	1	0.339299	0.667101	0.370618	0.545938	0.198781	0.477872	0.80615	0.566557	1	0.461597	0.687076	0.729289	0.675104	0.794536	0.767458	1	0.6839	0.522968	0.759366	0.24503	0.974709	1	0.486295	0.467986	0.46174
HUMAN	Q92828	CORO2A	Coronin-2A	0	0	0	4	3	1	M																																			0.860628	0.913558	0.820365	0.833087	0.846836
HUMAN	Q9UQ03-2	CORO2B	Isoform 2 of Coronin-2B	0	0	0	9	6	7	M																																			0.907347	0.823483	0.634805	0.628625	0.729546
HUMAN	P57737-2	CORO7	Isoform 2 of Coronin-7	0	0	0	7	6	4	M																																			0.694159	0.789688	0.770228	0.719728	0.912499
HUMAN	Q14019	COTL1	Coactosin-like protein	0	0	0	15	9	13	M																																			0.907899	1	0.187923	0.1965	0.22315
HUMAN	Q9Y6N1	COX11	Cytochrome c oxidase assembly protein COX11, mitochondrial	1	1	0	3	5	4	M							0.207513	0.254397	0.643105	0.603613	0.556071	0.750876	0.704486	1	0.618354	0.549927	0.363491	0.656349	1	0.509275	0.697821	0.534807	0.554008	0.395854											0.325158	0.282108	1	0.971627	0.881823
HUMAN	Q7KZN9-2	COX15	Isoform 2 of Cytochrome c oxidase assembly protein COX15 homolog	0	2	0	2	4	3	M															0.56001	0.65454	0.560291	0.673427	0.680914	0.651116	0.634071	0.571933	1	0.379196											0.265044	0.255292	1	0.874328	0.904575
HUMAN	Q9P0S2	COX16	Cytochrome c oxidase assembly protein COX16 homolog, mitochondrial	0	0	0	3	4	0	M																																			0.297756	0.315253	0.984375	0.993148	1
HUMAN	Q14061	COX17	Cytochrome c oxidase copper chaperone	0	0	0	1	2	2	M																																			0.251331	0.197901	0.956227	0.956738	1
HUMAN	Q8N8Q8	COX18	Mitochondrial inner membrane protein COX18	0	0	0	0	1	0	M
HUMAN	Q49B96	COX19	Cytochrome c oxidase assembly protein COX19	0	0	0	3	7	3																																				0.543799	0.500328	0.910499	0.935869	1
HUMAN	P13073	COX4I1	Cytochrome c oxidase subunit 4 isoform 1, mitochondrial	3	0	1	20	28	25	M					Nuc		0.113752	0.0674591	0.563807	0.557414	0.971545	0.621109	0.794713	1											0.459837	0.406916	0.524711	0.764878	0.768727	1	0.65952	0.736968	0.87431	0.101827	0.413407	0.370087	1	0.966214	0.930169
HUMAN	O43402	COX4NB	Neighbor of COX4	0	0	0	15	11	12	M					Nuc																														0.393847	0.372062	0.937328	0.955174	0.895182
HUMAN	P20674	COX5A	Cytochrome c oxidase subunit 5A, mitochondrial	6	6	5	21	18	22	M							0.698133	0.63894	0.77846	0.768137	1	0.582818	0.821277	0.817102	0.576987	1	0.704566	0.795926	0.639731	0.914989	0.951467	0.765159	0.849024	0.630284	0.570332	0.496436	0.576269	0.776172	0.784299	0.942962	0.757777	0.817075	1	0.280987	0.36329	0.339447	1	0.966799	0.930488
HUMAN	P10606	COX5B	Cytochrome c oxidase subunit 5B, mitochondrial	2	0	2	24	32	28	M							0.476243	0.466706	0.547307	0.525142	1	0.402775	0.539491	0.87453											0.618545	0.647249	0.612327	0.816625	0.835289	0.98681	0.881784	0.782918	1	0.213928	0.454922	0.448059	0.898567	0.945758	1
HUMAN	P12074	COX6A1	Cytochrome c oxidase subunit 6A1, mitochondrial	2	2	0	6	5	7	M							0.136438	0.146455	0.527993	0.516298	0.803825	1	0.704827	0.773859	0.634552	0.761144	0.531022	0.565916	1	0.629609	0.532983	0.647935	0.595029	0.527963											0.400048	0.413519	1	0.79322	0.790139
HUMAN	P14854	COX6B1	Cytochrome c oxidase subunit 6B1	0	0	0	27	31	19	M																																			0.454849	0.462436	0.945826	0.957965	1
HUMAN	P09669	COX6C	Cytochrome c oxidase subunit 6C	0	0	0	9	7	7	M																																			0.384413	0.376679	0.91366	1	0.957218
HUMAN	P24310	COX7A1	Cytochrome c oxidase subunit 7A1, mitochondrial	0	0	0	0	1	0	M
HUMAN	P14406	COX7A2	Cytochrome c oxidase subunit 7A2, mitochondrial	1	2	0	2	2	3	M							0.201398	0.126236	0.421954	0.414978	0.596477	0.811732	1	0.579662	0.477861	0.799135	0.481167	0.627204	1	0.89465	0.588015	0.592733	0.62238	0.495714											0.455702	0.41591	1	0.896771	0.957735
HUMAN	O14548	COX7A2L	Cytochrome c oxidase subunit 7A-related protein, mitochondrial	0	0	0	9	9	5	M																																			0.244359	0.231751	0.909541	0.892753	1
HUMAN	P15954	COX7C	Cytochrome c oxidase subunit 7C, mitochondrial	1	0	1	7	4	3	M							0.131377	0.0811204	0.482131	0.506563	0.784234	1	0.666676	0.716315											0.40977	0.53845	0.57932	0.702035	0.666944	1	0.760707	0.810841	0.955573	0.205758	0.511163	0.413638	1	0.965156	0.904766
HUMAN	O75976	CPD	Carboxypeptidase D	37	37	25	30	29	30	M						ShG	0.337157	0.375359	0.892995	0.927422	1	0.978462	0.986668	0.90149	0.814538	0.727774	0.928908	0.731047	0.917887	0.932873	0.788264	1	0.78074	0.276191	0.451268	0.481528	0.508825	0.474115	0.504728	0.579395	0.896014	1	0.941478	0.382554	0.776215	0.787799	0.775038	0.757592	0.947804
HUMAN	Q9BZB8-2	CPEB1	Isoform 2 of Cytoplasmic polyadenylation element-binding protein 1	0	0	0	1	1	0	M	PM																																		0.30827	0.240916	0.952979	0.991996	0.962477
HUMAN	Q7Z5Q1-3	CPEB2	Isoform 2 of Cytoplasmic polyadenylation element-binding protein 2	0	0	0	5	5	2																																				0.155267	0.162661	0.858288	0.833063	1
HUMAN	Q7Z5Q1-5	CPEB2	Isoform 4 of Cytoplasmic polyadenylation element-binding protein 2	0	0	0	1	1	0																																				0.602814	0.716393	0.85873	0.923307	0.949815
HUMAN	Q8NE35-2	CPEB3	Isoform 2 of Cytoplasmic polyadenylation element-binding protein 3	0	0	0	0	0	1
HUMAN	Q17RY0-2	CPEB4	Isoform 2 of Cytoplasmic polyadenylation element-binding protein 4	0	0	0	22	26	12																																				0.127389	0.136902	0.856493	0.841513	1
HUMAN	P14384	CPM	Carboxypeptidase M	40	41	38	10	9	5	M	PM				Nuc		0.368493	0.368972	1	0.962581	0.65268	0.725527	0.972091	0.422799	1	0.518655	0.953893	0.79399	0.738623	0.834217	0.646993	0.819301	0.326423	0.374987	0.194955	0.199972	0.173441	0.33699	0.367285	0.219188	0.921883	1	0.415356	0.470281	0.664642	0.583363	1	0.961173	0.70081
HUMAN	P15169	CPN1	Carboxypeptidase N catalytic chain	0	0	0	0	0	1					XC
HUMAN	Q99829	CPNE1	Copine-1	9	7	4	31	35	27	M					Nuc		0.380749	0.351983	0.607677	0.55559	1	0.842179	0.736095	0.520935	0.652698	0.988415	0.859727	0.893734	0.935875	0.911952	0.98432	0.924881	0.649788	1	0.698016	0.713124	0.741637	0.771194	0.765716	0.826263	0.762283	0.825237	1	0.348868	0.800168	0.695374	0.902388	0.925549	0.919737
HUMAN	Q96FN4	CPNE2	Copine-2	0	0	0	13	13	7																																				0.503881	0.529478	1	0.95722	0.877386
HUMAN	O75131	CPNE3	Copine-3	5	5	5	29	31	28								0.493309	0.432813	0.46858	0.472695	0.549891	1	0.529507	0.569804	0.600335	0.902858	0.710334	0.733547	1	0.938555	0.798894	0.720182	0.690053	0.738856	0.960131	1	0.907698	0.894459	0.767257	0.948592	0.614089	0.494033	0.757183	0.350669	0.984436	0.944148	0.923482	0.939071	0.801603
HUMAN	P36551	CPOX	Coproporphyrinogen-III oxidase, mitochondrial	3	2	0	18	23	21	M							0.371653	0.337858	0.70098	0.708739	0.782667	0.798527	1	0.610959	0.452777	0.722176	0.505183	0.611558	1	0.680778	0.708395	0.52835	0.502495	0.486793											0.731942	0.789165	0.991137	1	0.875013
HUMAN	Q9BRF8	CPPED1	Calcineurin-like phosphoesterase domain-containing protein 1	0	0	0	7	6	10																																				0.956504	1	0.296733	0.267743	0.318506
HUMAN	P31327	CPS1	Carbamoyl-phosphate synthase [ammonia], mitochondrial	0	0	0	17	14	14	M																																			0.9248	1	0.442992	0.504535	0.47101
HUMAN	Q10570	CPSF1	Cleavage and polyadenylation specificity factor subunit 1	0	0	0	39	45	33																																				0.436899	0.417711	0.943335	1	0.853898
HUMAN	Q9P2I0	CPSF2	Cleavage and polyadenylation specificity factor subunit 2	0	0	0	39	43	24																																				0.473597	0.444969	0.969408	0.991177	0.888312
HUMAN	Q9UKF6	CPSF3	Cleavage and polyadenylation specificity factor subunit 3	0	3	0	23	24	18																0.654081	0.742565	0.769363	0.704744	0.174937	0.690829	1	0.783128	0.962238	0.541239											0.433028	0.396006	1	0.982413	0.940928
HUMAN	Q5TA45-3	CPSF3L	Isoform 3 of Integrator complex subunit 11	0	1	0	11	13	10	M					Nuc										0.821426	0.717527	0.814514	1	0.172397	0.649931	0.934192	0.853942	0.884225	0.493327											0.659942	0.632826	0.968592	1	0.886074
HUMAN	O95639	CPSF4	Cleavage and polyadenylation specificity factor subunit 4	0	0	0	13	17	12	M																																			0.415348	0.410486	0.926163	0.991173	0.902885
HUMAN	Q16630-2	CPSF6	Isoform 2 of Cleavage and polyadenylation specificity factor subunit 6	2	3	1	18	22	16								0.170911	0.164081	0.462816	0.550226	1	0.375529	0.487959	0.860671	0.363045	0.917373	0.491476	0.68233	0.370359	0.553324	1	0.614757	0.953135	0.475445	0.621215	0.577557	0.666748	0.778077	0.821975	1	0.731801	0.553402	0.801972	0.113893	0.533582	0.507756	0.754189	0.811013	0.966114
HUMAN	Q8N684-2	CPSF7	Isoform 2 of Cleavage and polyadenylation specificity factor subunit 7	1	0	0	16	15	16								0.262597	0.236648	0.521205	0.636952	1	0.87446	0.665359	0.965211																					0.511209	0.478139	0.918389	0.954884	0.921535
HUMAN	P50416	CPT1A	Carnitine O-palmitoyltransferase 1, liver isoform	10	13	10	38	35	32	M							0.261047	0.272045	0.642128	0.662875	0.937613	0.462253	0.581835	1	0.77768	0.943972	0.95946	1	0.813769	0.911645	0.877526	0.814141	0.996736	0.717086	0.57295	0.563856	0.644224	0.82863	0.851384	1	0.844307	0.879642	0.902567	0.34184	0.446194	0.422936	0.989408	1	0.8109
HUMAN	Q8TCG5-2	CPT1C	Isoform 2 of Carnitine O-palmitoyltransferase 1, brain isoform	0	0	0	0	2	0	M
HUMAN	P23786	CPT2	Carnitine O-palmitoyltransferase 2, mitochondrial	0	2	1	30	31	25	M															0.475044	1	0.514839	0.731219	0.598451	0.651129	0.889174	0.634858	0.947738	0.32758	0.652693	0.722269	0.706306	0.752635	0.8869	0.941205	0.757432	0.749227	1	0.460804	0.444412	0.408012	0.983858	0.99871	0.904056
HUMAN	Q8N436	CPXM2	Inactive carboxypeptidase-like protein X2	2	3	3	5	2	5					XC			0.837419	0.85188	0.757065	0.837469	0.829489	0.835612	0.751052	1	0.383117	0.378404	0.423335	1	0.225091	0.480778	0.336413	0.528677	0.536017	0.352788	0.693467	0.965038	0.7876	0.795795	0.771415	0.932643	0.767311	0.75097	1	0.615141	1	0.998661	0.683338	0.787284	0.620893
HUMAN	Q66K79-2	CPZ	Isoform 2 of Carboxypeptidase Z	0	0	1	0	0	3					XC																					1	0.907834	0.7735	0.739837	0.640971	0.617733	0.4021	0.528769	0.594633	0.692247
HUMAN	P29373	CRABP2	Cellular retinoic acid-binding protein 2	0	0	0	11	7	9	M					Nuc																														0.91015	1	0.228813	0.227274	0.264227
HUMAN	P43155-2	CRAT	Isoform 2 of Carnitine O-acetyltransferase	0	1	0	23	25	21	M															0.552646	1	0.619003	0.698831	0.733824	0.840735	0.877334	0.804022	0.735386	0.687513											0.379053	0.384118	0.96035	1	0.913922
HUMAN	Q9BUF7	CRB3	Crumbs protein homolog 3	2	2	2	0	0	0	M	PM						0.0881485	0.117169	1	0.998313	0.51885	0.998166	0.773322	0.571584	0.870078	0.481322	0.707181	0.650981	0.588507	0.711049	0.512113	0.619176	0.562398	1	0.00591393	0.00829825	0.0114545	0.0612549	0.102321	0.0856886	0.910488	1	0.48201	0.000320114
HUMAN	Q96SW2-2	CRBN	Isoform 2 of Protein cereblon	0	0	0	0	0	3	M
HUMAN	P16220-2	CREB1	Isoform CREB-B of Cyclic AMP-responsive element-binding protein 1	0	0	1	5	8	4																										0.403767	0.387042	0.536837	0.712955	0.721388	1	0.899888	0.585221	0.842651	0.223829	0.328643	0.355076	1	0.991946	0.810875
HUMAN	Q92793	CREBBP	CREB-binding protein	0	2	1	20	23	9																0.514436	0.963907	0.741644	0.602236	0.905781	0.66963	1	0.682282	0.776999	0.431703	0.358372	0.380068	0.494452	0.647154	0.503704	1	0.636751	0.515471	0.715644	0.153454	0.446151	0.415741	0.894043	0.873855	1
HUMAN	Q96HD1-2	CRELD1	Isoform 2 of Cysteine-rich with EGF-like domain protein 1	4	1	3	15	14	11	M						ShG	0.149392	0.171959	0.545392	0.557929	1	0.53294	0.511267	0.855107	0.386287	1	0.480683	0.617942	0.750244	0.61115	0.74899	0.57269	0.592352	0.532705	0.559072	0.557345	0.67316	0.787695	0.826338	0.873857	0.934586	0.79319	1	0.254422	0.499792	0.483285	0.960634	1	0.776697
HUMAN	Q6UXH1-5	CRELD2	Isoform 5 of Cysteine-rich with EGF-like domain protein 2	1	3	0	11	10	6	M				XC			0.0197652	0.0590044	0.54293	0.542161	1	0.687384	0.66926	0.946329	0.688863	0.910504	0.680238	0.902519	0.683454	1	0.948981	0.951271	0.830041	0.936107											0.552607	0.538593	1	0.942757	0.812871
HUMAN	Q9NZV1	CRIM1	Cysteine-rich motor neuron 1 protein	1	0	14	3	2	5	M	PM			XC			0.719261	0.596493	0.699301	0.834156	0.768532	0.99527	1	0.539163											0.583781	0.496465	0.249328	0.20451	0.187476	0.120759	0.123348	0.144458	0.124263	1	0.929626	1	0.371231	0.435547	0.433806
HUMAN	P52943	CRIP2	Cysteine-rich protein 2	1	1	0	11	11	6								0.289528	0.154855	0.421075	0.546591	0.492682	1	0.555114	0.616523	0.485693	0.843017	0.485083	0.702227	1	0.741711	0.894751	0.698489	0.915246	0.534507											0.407708	0.413609	0.730177	0.707836	0.629511
HUMAN	P46108	CRK	Adapter molecule crk	0	0	0	15	14	13	M	PM				Nuc																														0.991839	1	0.594166	0.588921	0.668769
HUMAN	P46109	CRKL	Crk-like protein	0	2	1	17	18	16	M															0.823469	0.698487	0.70711	0.887093	0.93257	0.800344	0.734016	1	0.722227	0.729107	0.683869	0.702366	0.656242	0.847366	1	0.892151	0.600708	0.626233	0.548605	0.355629	0.921672	1	0.548964	0.563567	0.662495
HUMAN	O75462	CRLF1	Cytokine receptor-like factor 1	0	1	0	6	7	4	M	PM			XC											0.442837	0.557089	0.420342	0.371911	1	0.416503	0.408506	0.388191	0.341133	0.135195											0.142672	0.14514	0.974307	0.964959	1
HUMAN	Q9BZJ0-2	CRNKL1	Isoform 2 of Crooked neck-like protein 1	0	0	0	16	25	21																																				0.472292	0.428258	0.981709	1	0.808913
HUMAN	Q5TZA2	CROCC	Rootletin	0	0	0	4	4	6	M	PM																																		0.695487	0.684645	0.801766	0.851524	0.819765
HUMAN	Q9UKG9	CROT	Peroxisomal carnitine O-octanoyltransferase	1	1	0	6	8	7	M							1	0.974811	0.647469	0.624574	0.588847	0.370126	0.521175	0.52521	0.457398	1	0.573145	0.679454	0.96904	0.663566	0.864896	0.665838	0.798264	0.550625											0.366241	0.372825	0.986128	0.960364	0.830096
HUMAN	Q9NQ79-2	CRTAC1	Isoform 2 of Cartilage acidic protein 1	0	0	0	1	1	0					XC																															1	0.927233	0.57462	0.531425	0.823496
HUMAN	O75718	CRTAP	Cartilage-associated protein	12	12	19	47	44	32	M				XC			0.0857763	0.0910768	0.346362	0.334111	0.485884	0.420814	0.377761	1	0.343607	0.616686	0.444771	0.541546	0.420618	0.476759	0.586235	0.548076	1	0.455533	0.562973	0.613682	0.631719	0.788994	0.747018	1	0.757864	0.698966	0.979933	0.258549	0.766713	0.742308	0.985089	0.947415	0.869939
HUMAN	P02511	CRYAB	Alpha-crystallin B chain	0	0	0	7	6	12	M	PM		CS		Nuc																														0.965693	1	0.614671	0.56653	0.59588
HUMAN	B4DLE8	CRYBG3	Uncharacterized protein (Fragment)	0	0	0	1	0	0																																				0.954324	1	0.582936	0.590647	0.695554
HUMAN	Q08257	CRYZ	Quinone oxidoreductase	0	0	0	20	23	19	M																																			0.442445	0.399251	1	0.978681	0.899789
HUMAN	O95825	CRYZL1	Quinone oxidoreductase-like protein 1	0	0	0	4	4	5																																				0.906448	1	0.394937	0.383831	0.504463
HUMAN	O75390	CS	Citrate synthase, mitochondrial	6	10	5	35	46	38	M							0.0965006	0.0773378	0.542791	0.555073	0.930539	0.639365	0.665362	1	0.46772	1	0.513902	0.72059	0.730101	0.79773	0.877229	0.729956	0.88302	0.614742	0.546089	0.528012	0.609722	0.723326	0.732765	0.980754	0.864345	0.741506	1	0.155273	0.481659	0.444611	0.978984	0.967395	0.89309
HUMAN	P16989-2	CSDA	Isoform 2 of DNA-binding protein A	0	0	0	6	10	7	M					Nuc																														0.515817	0.47129	0.848135	0.817254	0.855368
HUMAN	P16989	CSDA	DNA-binding protein A	0	0	0	4	5	4	M					Nuc																														0.151263	0.152695	0.873925	0.884934	1
HUMAN	O75534-2	CSDE1	Isoform Short of Cold shock domain-containing protein E1	7	9	4	68	69	60								0.197797	0.199968	0.56679	0.612701	0.81239	0.365185	0.458454	1	0.445568	0.667798	0.444834	0.586619	0.402791	0.505527	0.884453	0.557507	1	0.270777	0.635091	0.736403	0.623704	0.890013	0.869977	0.995496	0.868888	0.662994	1	0.263542	0.519213	0.541924	0.736523	0.756541	0.859791
HUMAN	P55060-3	CSE1L	Isoform 3 of Exportin-2	3	10	6	42	33	35	M					Nuc		0.672711	0.733358	0.653603	0.654926	0.657702	0.535765	0.489649	1	0.616411	0.642928	0.42057	0.527309	0.396355	0.517902	0.693326	0.554673	1	0.335534	0.425489	0.423572	0.488561	0.541213	0.53246	0.595979	0.42724	0.490123	0.433583	1	0.721158	0.741572	0.582231	0.567622	0.657519
HUMAN	P09603-2	CSF1	Isoform 2 of Macrophage colony-stimulating factor 1	10	4	7	0	0	0	M	PM			XC			1	0.965502	0.109389	0.0777072	0.0932241	0.0819758	0.0695266	0.0779727	0.494518	0.24333	0.189803	0.395173	0.0946489	0.146162	0.108474	0.358485	0.398653	1	0.29986	0.204838	0.191649	0.176993	0.120358	0.104629	0.0691335	0.0607671	0.103721	1
HUMAN	Q8N6G5	CSGALNACT2	Chondroitin sulfate N-acetylgalactosaminyltransferase 2	0	2	0	3	6	4	M															0.53262	0.878798	0.483951	0.819331	0.591998	0.624288	1	0.559361	0.839146	0.573592											0.542367	0.508178	1	0.943409	0.729472
HUMAN	P41240	CSK	Tyrosine-protein kinase CSK	0	0	0	15	9	8	M	PM																																		0.990216	1	0.711774	0.726519	0.732538
HUMAN	Q7Z408	CSMD2	CUB and sushi domain-containing protein 2	4	6	11	0	0	0	M	PM						0.946255	1	0.390606	0.378836	0.434576	0.460606	0.337706	0.212915	0.873405	0.581886	0.619005	0.689517	1	0.772223	0.496214	0.850238	0.511356	0.374761	1	0.838986	0.886846	0.440919	0.401085	0.564435	0.330766	0.344144	0.45827	0.988288
HUMAN	P48729-2	CSNK1A1	Isoform 2 of Casein kinase I isoform alpha	2	0	3	15	15	12	M							0.377484	0.282211	0.53973	0.642322	0.812256	0.981442	0.698345	1											0.507564	0.58785	0.622476	0.808497	0.757854	1	0.576438	0.4428	0.611096	0.195067	0.551119	0.568863	0.921164	0.89517	0.941045
HUMAN	P48730-2	CSNK1D	Isoform 2 of Casein kinase I isoform delta	0	0	0	10	11	6	M	PM				Nuc																														0.627515	0.621626	0.930903	0.936941	1
HUMAN	P49674	CSNK1E	Casein kinase I isoform epsilon	0	0	0	0	4	1	M					Nuc
HUMAN	Q9HCP0-2	CSNK1G1	Isoform 1S of Casein kinase I isoform gamma-1	0	3	2	5	8	7																0.744813	0.662784	0.82286	0.869732	0.570593	0.79729	0.771986	0.834542	0.512429	1	0.667333	0.619023	0.754944	1	0.835489	0.814027	0.710166	0.712554	0.525262	0.368459	0.624767	0.621571	0.937068	1	0.859466
HUMAN	P78368	CSNK1G2	Casein kinase I isoform gamma-2	0	0	0	0	1	0
HUMAN	Q9Y6M4	CSNK1G3	Casein kinase I isoform gamma-3	0	2	0	4	9	7																0.741855	0.8082	0.727084	0.792832	1	0.842947	0.820241	0.741945	0.648425	0.811649											0.345736	0.321687	1	0.977919	0.882917
HUMAN	P68400	CSNK2A1	Casein kinase II subunit alpha	1	1	0	23	26	20	M	PM						0.133971	0.0652733	0.20774	0.310462	0.636843	1	0.677982	0.924829	0.646779	0.751755	0.739945	0.750685	0.78606	0.745485	0.642522	0.529204	0.528889	1											0.538097	0.520645	0.868459	0.771742	1
HUMAN	P19784	CSNK2A2	Casein kinase II subunit alpha'	0	0	0	15	13	10	M					Nuc																														0.921704	0.973118	0.893723	0.891724	0.970067
HUMAN	P67870	CSNK2B	Casein kinase II subunit beta	0	0	0	19	16	18	M					Nuc																														0.653702	0.66817	0.883236	0.835382	1
HUMAN	Q6UVK1	CSPG4	Chondroitin sulfate proteoglycan 4	339	388	359	112	119	97	M	PM	IPM	CS	XC			0.258314	0.266277	1	0.989946	0.517162	0.63833	0.844748	0.527446	1	0.670374	0.820097	0.909662	0.619673	0.882994	0.732901	0.81589	0.523367	0.89454	0.662002	0.691227	0.647925	1	0.978161	0.711579	0.951797	0.995413	0.679342	0.416051	0.413655	0.395451	0.950275	1	0.559734
HUMAN	Q1MSJ5-1	CSPP1	Isoform 1 of Centrosome and spindle pole-associated protein 1	0	0	0	2	3	0	M																																			0.175749	0.137499	0.912271	1	0.887626
HUMAN	P21291	CSRP1	Cysteine and glycine-rich protein 1	3	5	5	21	16	17	M					Nuc		0.491967	0.418187	0.333434	0.351618	0.570781	0.714113	0.414226	1	0.302934	0.725944	0.371223	0.483534	0.612015	0.504	0.521559	0.500774	1	0.546492	0.977433	1	0.83805	0.691744	0.628879	0.851942	0.46697	0.342208	0.430224	0.330083	0.953968	1	0.0948231	0.0651998	0.0642664
HUMAN	Q16527	CSRP2	Cysteine and glycine-rich protein 2	0	0	1	7	5	14	M					Nuc																				1	0.859395	0.760984	0.605577	0.48931	0.519404	0.326804	0.255338	0.267854	0.869457	0.951803	1	0.0796184	0.0830876	0.0506313
HUMAN	P01034	CST3	Cystatin-C	0	0	1	5	5	6	M				XC																					0.457729	0.53548	0.548766	0.662901	0.745551	0.792536	0.559348	0.627908	1	0.13129	0.452149	0.45136	0.73682	0.681849	0.903566
HUMAN	P04080	CSTB	Cystatin-B	1	1	0	11	10	8	M							0.334521	0.338407	0.348106	0.640509	0.831757	0.545903	0.722614	1	0.702275	0.789664	0.752542	0.818348	0.48396	1	0.60512	0.95656	0.773634	0.526744											0.918533	1	0.554355	0.541141	0.751021
HUMAN	Q05048	CSTF1	Cleavage stimulation factor subunit 1	1	1	0	28	30	13								0.594274	0.631987	0.736158	1	0.901823	0.555128	0.697779	0.436185	0.563115	0.983307	0.651291	0.768594	0.383328	0.754566	0.946231	0.863604	1	0.369183											0.458901	0.452512	0.993148	1	0.946512
HUMAN	P33240-2	CSTF2	Isoform 2 of Cleavage stimulation factor subunit 2	2	7	1	33	35	18								0.0361773	0.0353022	0.40133	0.502248	0.818352	0.818043	0.568296	1	0.292183	0.821684	0.512857	0.50872	0.428477	0.417273	1	0.565614	0.77665	0.37249	0.532397	0.499795	0.68087	0.660252	0.909749	1	0.8422	0.734009	0.92307	0.208946	0.328259	0.34134	0.954939	0.942708	0.982558
HUMAN	Q9H0L4	CSTF2T	Cleavage stimulation factor subunit 2 tau variant	0	3	2	9	11	11	M					Nuc										0.449878	0.892232	0.639218	0.683395	0.902085	0.551287	1	0.72581	0.841571	0.350128	0.836926	0.618948	0.726364	0.925125	0.845477	1	0.928439	0.910275	0.89897	0.344067	0.393771	0.374156	1	0.944667	0.856103
HUMAN	Q12996	CSTF3	Cleavage stimulation factor subunit 3	4	4	3	43	44	33								0.168018	0.172781	0.486772	0.626927	0.77203	0.398489	0.484687	1	0.475213	0.821655	0.552809	0.69013	0.333743	0.528456	0.944447	0.713455	1	0.237469	0.460871	0.546885	0.503269	0.773681	0.80455	0.836285	1	0.876035	0.96701	0.314647	0.378006	0.367655	1	0.980407	0.941397
HUMAN	O15320-3	CTAGE5	Isoform 5A of Cutaneous T-cell lymphoma-associated antigen 5	0	2	0	30	32	21																0.456682	1	0.659725	0.637752	0.799116	0.666958	0.864578	0.572797	0.827219	0.753466											0.329687	0.317285	0.995806	0.989054	0.976834
HUMAN	Q13363	CTBP1	C-terminal-binding protein 1	0	0	0	7	9	12																																				1	0.971842	0.694384	0.641802	0.689192
HUMAN	P56545-2	CTBP2	Isoform 2 of C-terminal-binding protein 2	0	1	0	27	24	13																0.530678	0.646706	0.567515	0.591406	1	0.633946	0.676322	0.522432	0.487753	0.550895											0.92154	0.93698	0.890746	0.889677	0.929281
HUMAN	Q01459	CTBS	Di-N-acetylchitobiase	0	0	0	4	8	7	M																																			0.993513	1	0.565922	0.641851	0.587121
HUMAN	Q2NKJ3-2	CTC1	Isoform 2 of CST complex subunit CTC1	0	0	0	1	2	0																																				0.136511	0.0818188	0.924548	1	0.649701
HUMAN	P49711	CTCF	Transcriptional repressor CTCF	0	0	0	13	14	10	M																																			0.563355	0.509526	1	0.952957	0.924175
HUMAN	O95476	CTDNEP1	CTD nuclear envelope phosphatase 1	0	0	0	0	2	0	M
HUMAN	Q9Y5B0	CTDP1	RNA polymerase II subunit A C-terminal domain phosphatase	0	0	0	13	14	11	M																																			0.804963	0.834405	0.805908	0.733926	1
HUMAN	Q05D32-2	CTDSPL2	Isoform 2 of CTD small phosphatase-like protein 2	0	0	0	4	4	3																																				0.694135	0.742324	0.903118	1	0.896042
HUMAN	P29279	CTGF	Connective tissue growth factor	0	0	0	13	8	20	M	PM			XC																															0.995599	1	0.644207	0.679041	0.763846
HUMAN	P32929-2	CTH	Isoform 2 of Cystathionine gamma-lyase	0	0	0	6	7	1	M					Nuc																														0.425158	0.457795	0.68464	0.666717	1
HUMAN	Q96CG8	CTHRC1	Collagen triple helix repeat-containing protein 1	0	0	1	5	2	8					XC																					0.88056	0.981276	0.918951	0.797685	0.728141	0.929997	0.515157	0.695541	1	0.379865	1	0.85656	0.110605	0.115139	0.0868733
HUMAN	O43310-2	CTIF	Isoform 2 of CBP80/20-dependent translation initiation factor	0	0	0	5	3	6																																				0.95414	1	0.418932	0.59749	0.497931
HUMAN	P35221-2	CTNNA1	Isoform 2 of Catenin alpha-1	34	33	33	68	74	58	M	PM						0.549185	0.503788	0.736255	0.831345	0.639971	0.90298	1	0.631546	0.966845	0.802838	1	0.854599	0.962998	0.854668	0.754572	0.867272	0.694456	0.576421	0.636497	0.709793	0.568145	0.686763	0.725923	0.648132	0.877594	0.85702	1	0.739578	1	0.953731	0.692895	0.6857	0.55081
HUMAN	Q9UBT7-2	CTNNAL1	Isoform 2 of Alpha-catulin	0	1	0	9	12	5	M	PM														0.677936	0.815532	0.713451	0.746577	1	0.801995	0.783297	0.652693	0.810213	0.350153											0.88786	0.575906	0.944114	0.950071	0.796356
HUMAN	P35222	CTNNB1	Catenin beta-1	11	11	9	45	40	37	M	PM						0.561217	0.4854	0.522055	0.558537	0.542852	1	0.996302	0.539855	0.541804	0.674734	0.566988	0.533407	1	0.59703	0.467655	0.622331	0.385517	0.45295	0.558754	0.649343	0.588771	0.586207	0.611302	0.484685	0.638539	0.589129	1	0.541394	1	0.926078	0.620637	0.613004	0.428705
HUMAN	Q8WYA6	CTNNBL1	Beta-catenin-like protein 1	4	3	0	30	33	26								0.161388	0.13588	0.467155	0.652535	1	0.265301	0.488793	0.974111	0.623273	0.98346	0.554788	0.702357	0.360139	0.634495	1	0.676621	0.831109	0.435139											0.454085	0.441823	0.9251	0.926005	0.963138
HUMAN	O60716-3	CTNND1	Isoform 1AC of Catenin delta-1	22	34	23	68	64	46	M	PM				Nuc		0.527299	0.508563	0.835493	0.85717	0.937819	0.993555	1	0.816946	0.890445	0.920093	1	0.965424	0.957934	0.92691	0.928151	0.943299	0.825907	0.722843	0.663598	0.72361	0.65794	0.667192	0.655402	0.735595	0.863692	0.793815	1	0.708727	0.948088	0.944908	0.892639	0.915319	0.824117
HUMAN	O60931-2	CTNS	Isoform 2 of Cystinosin	4	5	3	0	0	0	M	PM						0.179752	0.195681	1	0.90458	0.5957	0.414695	0.657796	0.64195	0.959217	0.641956	0.840405	0.767973	0.661741	0.704369	0.692723	0.742209	0.564096	1	0.427387	0.396038	0.423901	0.617348	0.612917	0.45689	0.987048	1	0.665625	0.22266
HUMAN	P17812	CTPS	CTP synthase 1	0	0	0	15	14	12																																				0.873988	1	0.342051	0.372962	0.426315
HUMAN	Q9NRF8	CTPS2	CTP synthase 2	0	0	0	6	7	6	M																																			0.87425	1	0.399721	0.400814	0.471614
HUMAN	Q6PD62	CTR9	RNA polymerase-associated protein CTR9 homolog	0	0	0	22	34	25																																				0.625426	0.620241	0.966268	0.972337	0.9045
HUMAN	P10619	CTSA	Lysosomal protective protein	6	5	6	32	39	30	M					Nuc		0.078478	0.0719533	0.264757	0.250046	0.456815	0.491863	0.366673	1	0.254527	0.593234	0.324798	0.389238	0.43624	0.384711	0.541065	0.432711	1	0.223449	0.49719	0.45125	0.561297	0.702707	0.662457	0.918853	0.727239	0.772733	1	0.18361	0.711214	0.639123	0.89799	0.889475	0.838337
HUMAN	P07858	CTSB	Cathepsin B	9	5	8	40	41	41	M				XC			0.415566	0.387993	0.412504	0.390133	0.505105	0.556964	0.440079	1	0.459823	0.498753	0.429521	0.448704	0.604949	0.523074	0.467379	0.434313	1	0.375531	0.740537	0.555933	0.839767	0.743268	0.596732	0.828524	0.850901	0.719906	1	0.528948	1	0.921199	0.760777	0.783459	0.816262
HUMAN	P53634	CTSC	Dipeptidyl peptidase 1	5	1	2	24	29	19	M							0.144615	0.163961	0.351162	0.365481	0.544805	0.389131	0.355547	1	0.410481	0.298541	0.543156	0.540182	0.0431046	0.49606	0.492991	0.516482	1	0.35985	0.442057	0.394249	0.536809	0.545057	0.51832	0.610881	0.605852	0.659354	1	0.107134	1	0.933135	0.896828	0.921912	0.879199
HUMAN	P07339	CTSD	Cathepsin D	22	24	16	88	94	100	M				XC			0.0702112	0.0625055	0.281822	0.291633	0.504384	0.435607	0.374965	1	0.264137	0.47528	0.33154	0.379415	0.31101	0.390358	0.464909	0.362649	1	0.444922	0.427495	0.477878	0.507263	0.625986	0.834792	0.81605	0.597867	0.820642	1	0.125881	0.347362	0.330218	0.801262	0.822474	0.925735
HUMAN	Q9UBX1	CTSF	Cathepsin F	0	0	0	10	11	13	M																																			0.47985	0.436612	0.867703	0.89953	0.911593
HUMAN	P09668	CTSH	Pro-cathepsin H	0	0	0	0	2	3	M				XC
HUMAN	P43235	CTSK	Cathepsin K	0	0	0	17	16	18					XC																															1	0.857151	0.538509	0.569208	0.615994
HUMAN	P07711	CTSL1	Cathepsin L1	3	1	0	18	23	17	M				XC	Nuc		0.165809	0.120726	0.434437	0.363077	0.62532	0.638572	0.517322	1	0.372194	0.598114	0.434354	0.483096	0.638603	0.556333	0.477819	0.503741	1	0.257214											0.434645	0.425347	0.811151	0.869654	0.977574
HUMAN	O60911	CTSL2	Cathepsin L2	0	0	1	3	4	4	M	PM			XC																					0.709174	0.611201	0.509084	0.936524	0.95003	0.807295	0.96682	1	0.892183	0.353205	0.0714453	0.0481566	0.784948	0.762798	0.88865
HUMAN	P25774	CTSS	Cathepsin S	0	0	0	1	1	0	M				XC																															1	0.835512	0.653833	0.725636	0.595287
HUMAN	Q9UBR2	CTSZ	Cathepsin Z	1	1	1	19	17	22	M	PM			XC			0.205641	0.178338	0.322596	0.331474	0.48062	0.285796	0.373843	1	0.36856	0.471807	0.480096	0.43451	0.183284	0.583131	0.428923	0.416189	1	0.624143	0.595989	0.62432	0.775863	0.668215	0.547456	0.843847	0.565348	0.706964	1	0.295028	1	0.940811	0.780177	0.84628	0.705639
HUMAN	Q14247	CTTN	Src substrate cortactin	5	6	10	27	32	29	M							0.174904	0.143786	0.374404	0.4054	0.645145	0.813855	0.422498	1	0.294404	0.825559	0.39243	0.586086	0.57557	0.471695	0.799234	0.573919	1	0.386605	0.660761	0.739146	0.6671	0.795394	0.778389	1	0.611333	0.492304	0.543363	0.245862	1	0.998312	0.470732	0.384935	0.465424
HUMAN	Q9P2B4	CTTNBP2NL	CTTNBP2 N-terminal-like protein	0	0	0	12	7	17	M																																			0.91763	1	0.395981	0.445821	0.433677
HUMAN	Q2VPK5-3	CTU2	Isoform 2 of Cytoplasmic tRNA 2-thiolation protein 2	0	0	0	0	1	0	M
HUMAN	Q9NWM3-2	CUEDC1	Isoform 2 of CUE domain-containing protein 1	0	0	0	1	0	1																																				1	0.98077	0.387637	0.416412	0.260565
HUMAN	Q9H467	CUEDC2	CUE domain-containing protein 2	0	0	0	1	0	0	M					Nuc																														0.91819	1	0.388283	0.376763	0.467695
HUMAN	Q13616	CUL1	Cullin-1	0	3	0	29	30	30																0.524786	0.982565	0.568047	0.669727	0.615996	0.729409	0.881909	0.70022	1	0.604794											0.643962	0.670006	0.908395	0.865648	0.972469
HUMAN	Q13617	CUL2	Cullin-2	3	1	3	23	24	30								0.244143	0.280542	0.61254	0.684175	0.981947	0.632947	0.719702	1	0.614224	0.978385	0.58755	0.732768	0.571555	0.693534	1	0.579739	0.969569	0.42326	0.566167	0.529601	0.532972	0.814192	0.818994	1	0.833061	0.62413	0.743161	0.275457	0.834128	0.816047	0.805947	0.75903	0.912111
HUMAN	Q13618	CUL3	Cullin-3	0	0	1	31	43	26	M					Nuc																				0.951619	1	0.97482	0.991783	0.979584	0.82937	0.901044	0.743688	0.743788	0.489905	0.653996	0.649233	0.865271	0.901596	0.915525
HUMAN	Q13619	CUL4A	Cullin-4A	0	0	0	16	15	20																																				0.999473	0.922473	0.826525	0.690501	1
HUMAN	Q13620-1	CUL4B	Isoform 2 of Cullin-4B	3	5	2	52	39	44	M	PM				Nuc		0.994334	1	0.553664	0.628716	0.731807	0.804575	0.525271	0.746128	0.604987	0.895648	0.572858	0.689885	0.793445	0.64945	1	0.643706	0.99851	0.617096	0.685187	0.758784	0.797917	0.762038	0.882628	0.915385	0.580397	0.570191	0.597455	1	0.96277	1	0.383137	0.337561	0.443028
HUMAN	Q93034	CUL5	Cullin-5	0	1	1	34	41	31	M	PM				Nuc										0.794936	0.994481	0.632898	0.825341	0.790281	0.799324	0.855612	0.883215	1	0.403647	0.689263	0.618034	0.613865	0.918495	0.93817	1	0.859524	0.701231	0.809066	0.403619	0.877773	0.882946	0.806849	0.765569	0.953697
HUMAN	Q14999	CUL7	Cullin-7	0	0	0	5	1	6	M																																			0.981356	1	0.757562	0.770866	0.57415
HUMAN	O60888-2	CUTA	Isoform A of Protein CutA	0	0	0	7	6	5	M																																			1	0.94421	0.469165	0.451554	0.50705
HUMAN	Q9NTM9	CUTC	Copper homeostasis protein cutC homolog	0	0	0	0	1	2	M
HUMAN	P39880-3	CUX1	Isoform 3 of Homeobox protein cut-like 1	0	0	0	25	34	28	M					Nuc																														0.413935	0.451902	1	0.979761	0.967445
HUMAN	Q13948-2	CUX1	Isoform 8 of Protein CASP	0	0	0	1	4	1	M																																			1	0.779768	0.88377	0.88156	0.792725
HUMAN	Q9P013	CWC15	Protein CWC15 homolog	0	0	0	8	10	4																																				0.47384	0.479073	0.951707	0.857665	1
HUMAN	Q9HCG8	CWC22	Pre-mRNA-splicing factor CWC22 homolog	0	0	0	20	26	18																																				0.455042	0.460104	0.954016	0.971693	0.924369
HUMAN	Q9NXE8	CWC25	Pre-mRNA-splicing factor CWC25 homolog	0	0	0	1	1	0																																				0.348421	0.387109	0.938082	0.847319	0.941567
HUMAN	Q6UX04	CWC27	Peptidyl-prolyl cis-trans isomerase CWC27 homolog	0	1	0	9	11	8																0.262122	1	0.404807	0.496348	0.742666	0.483954	0.786042	0.580582	0.599656	0.283203											0.424413	0.382608	0.844419	0.789249	0.897685
HUMAN	Q69YN2	CWF19L1	CWF19-like protein 1	0	0	0	10	12	10																																				0.88815	0.893586	0.7834	0.656245	0.928181
HUMAN	Q2TBE0-2	CWF19L2	Isoform 2 of CWF19-like protein 2	0	0	0	2	3	2																																				0.67885	0.793818	0.923789	1	0.949207
HUMAN	P78310	CXADR	Coxsackievirus and adenovirus receptor	23	21	14	2	2	0	M	PM	IPM		XC	Nuc		0.0182632	0.0114365	0.0212005	0.0235267	0.774495	1	0.0321233	0.233441	0.0233958	0.0170386	0.0152179	0.0522435	0.0187818	0.0735566	0.0279906	1	0.110402	0.01834	0.0180436	0.0259178	0.120287	0.0263679	0.0361691	0.603758	0.02346	0.0298819	1	0.000549714	0.0350749	0.0239655	0.0627498	0.0732035	0.887314
HUMAN	P48061-2	CXCL12	Isoform Alpha of Stromal cell-derived factor 1	0	0	0	2	0	0	M	PM			XC																															0.901463	1	0.265649	0.247793	0.303433
HUMAN	Q9H2A7	CXCL16	C-X-C motif chemokine 16	1	2	2	0	0	0	M	PM			XC			0.426463	0.345955	1	0.830191	0.308917	0.534297	0.563943	0.506745	0.424449	0.292366	0.308017	0.373513	1	0.358661	0.300476	0.280268	0.244351	0.235552	1	0.837856	0.316885	0.344931	0.42073	0.264324	0.38858	0.480368	0.221724	0.152915
HUMAN	Q9BVG4	CXorf26	UPF0368 protein Cxorf26	0	0	0	7	6	7																																				0.9146	1	0.665618	0.643854	0.684154
HUMAN	Q8TB03	CXorf38	Uncharacterized protein CXorf38	0	0	0	1	0	1																																				0.906252	1	0.542733	0.499262	0.646396
HUMAN	Q9H5V9	CXorf56	UPF0428 protein CXorf56	0	0	0	5	7	3																																				0.546573	0.452734	0.815204	0.794624	0.789032
HUMAN	Q9P0U4-2	CXXC1	Isoform 2 of CpG-binding protein	0	0	0	7	5	4																																				0.660918	0.671918	0.920706	0.87874	0.966076
HUMAN	Q7LFL8	CXXC5	CXXC-type zinc finger protein 5	0	0	0	0	3	0	M					Nuc
HUMAN	P00167-2	CYB5A	Isoform 2 of Cytochrome b5	1	2	1	10	11	9	M							0.253509	0.134441	0.373069	0.920415	0.591209	1	0.631393	0.598007	0.515149	0.718377	0.566748	0.549193	1	0.684735	0.621722	0.606333	0.460203	0.583479	0.611229	0.706327	0.559423	0.745082	0.767982	0.918003	0.956697	1	0.857942	0.477845	0.381635	0.381252	0.866524	0.883721	0.816397
HUMAN	O43169	CYB5B	Cytochrome b5 type B	2	2	2	7	5	6	M							0.17255	0.159289	0.469261	0.523377	0.767754	0.700299	0.527566	1	0.507108	0.802751	0.669267	0.684818	0.609575	0.625151	0.755263	0.650212	1	0.69964	0.652983	0.619533	0.741244	0.72734	0.773196	0.984122	0.744223	0.80694	1	0.247444	0.467578	0.446295	0.726915	0.711939	0.601446
HUMAN	Q9UHQ9	CYB5R1	NADH-cytochrome b5 reductase 1	0	0	0	18	17	19	M																																			0.682514	0.644054	0.145485	0.159936	0.885671
HUMAN	Q6BCY4	CYB5R2	NADH-cytochrome b5 reductase 2	0	0	0	7	4	6	M																																			0.909968	1	0.312943	0.307523	0.398666
HUMAN	P00387-2	CYB5R3	Isoform 2 of NADH-cytochrome b5 reductase 3	11	9	8	58	57	52	M							0.221521	0.17608	0.475162	0.471579	0.766266	1	0.664869	0.923938	0.347739	1	0.470929	0.639639	0.8748	0.601542	0.82187	0.624061	0.832071	0.594328	0.706321	0.722327	0.69046	0.827888	0.812269	1	0.711924	0.647362	0.806607	0.250726	0.791838	0.743566	0.902498	0.940489	0.850357
HUMAN	P13498	CYBA	Cytochrome b-245 light chain	4	1	1	7	5	0	M	PM						0.261057	0.218364	0.662324	0.542085	0.666861	1	0.734494	0.933923	0.437913	0.974501	0.395031	0.472164	1	0.592548	0.418019	0.388055	0.680075	0.295621	0.275656	0.454971	0.47164	0.499994	0.461019	0.587852	0.603736	0.625554	1	0.254787	0.260839	0.300515	0.718236	0.7666	1
HUMAN	Q53TN4	CYBRD1	Cytochrome b reductase 1	1	2	3	4	2	2	M	PM						0.923069	1	0.785801	0.727943	0.394408	0.607911	0.689388	0.392971	0.791368	0.701448	0.811751	0.67251	0.954782	0.709594	0.563253	0.548487	0.43087	1	0.927494	1	0.863439	0.606196	0.580199	0.523226	0.346534	0.384913	0.28126	0.693351	1	0.98751	0.504907	0.468542	0.381954
HUMAN	P08574	CYC1	Cytochrome c1, heme protein, mitochondrial	3	2	2	11	14	12	M							0.278353	0.302042	0.601386	0.575704	1	0.990853	0.647805	0.825515	0.674648	1	0.787068	0.907347	0.803545	0.801488	0.92903	0.769386	0.771091	0.704788	0.436994	0.504551	0.502052	0.728759	0.682912	0.88162	0.719688	0.691824	1	0.178957	0.444866	0.434383	1	0.952496	0.985311
HUMAN	P99999	CYCS	Cytochrome c	1	0	0	21	29	19	M					Nuc		0.167207	0.1595	0.814015	0.750381	1	0.495776	0.99292	0.877527																					0.264783	0.289427	0.994862	1	0.958166
HUMAN	Q7L576	CYFIP1	Cytoplasmic FMR1-interacting protein 1	1	5	4	25	28	38								1	0.840754	0.124042	0.124188	0.0807686	0.098548	0.0842962	0.0931379	0.869288	0.880225	0.700464	0.961165	0.62388	0.762839	0.992589	0.951859	1	0.878019	1	0.935412	0.864223	0.934065	0.919666	0.974053	0.601709	0.637869	0.638132	0.847742	0.947129	0.956148	0.859222	0.770467	0.718608
HUMAN	Q8WWM9	CYGB	Cytoglobin	0	0	0	2	1	2																																				0.947433	1	0.703658	0.68832	0.788561
HUMAN	Q6ZMK1-2	CYHR1	Isoform 2 of Cysteine and histidine-rich protein 1	0	0	0	0	2	2
HUMAN	Q9NQC7-2	CYLD	Isoform 2 of Ubiquitin carboxyl-terminal hydrolase CYLD	0	0	0	0	0	2	M	PM
HUMAN	Q6UW02	CYP20A1	Cytochrome P450 20A1	0	0	0	13	12	13	M						ShG																													0.840678	0.789325	0.91012	0.908367	0.692375
HUMAN	Q02318	CYP27A1	Sterol 26-hydroxylase, mitochondrial	3	6	1	15	24	13	M							0.463919	0.518101	0.75929	0.832439	1	0.56543	0.769934	0.852211	0.669624	1	0.633649	0.795533	0.72984	0.788011	0.951469	0.731314	0.819281	0.470046	0.48969	0.354236	0.353385	0.676055	0.747588	1	0.656622	0.732329	0.711317	0.300372	0.490825	0.460255	1	0.956482	0.905935
HUMAN	Q4G0S4	CYP27C1	Cytochrome P450 27C1	0	0	0	2	1	0	M																																			0.34137	0.272382	1	0.965957	0.718401
HUMAN	Q96SQ9-2	CYP2S1	Isoform 2 of Cytochrome P450 2S1	2	1	0	3	4	3	M							0.170949	0.140211	0.481936	0.499433	0.663332	1	0.614591	0.652225	0.586671	0.741831	0.503203	0.626546	1	0.754388	0.639865	0.662157	0.771783	0.414228											0.339637	0.320832	1	0.971828	0.997033
HUMAN	Q7Z449	CYP2U1	Cytochrome P450 2U1	2	3	2	4	3	3	M							0.482832	0.551104	0.437048	0.415271	0.649992	1	0.89289	0.549986	0.672131	0.965651	0.767838	0.676898	1	0.756111	0.773727	0.700197	0.834471	0.530449	0.276255	0.317051	0.353974	0.550935	0.585761	0.824173	0.606668	0.692329	1	0.0985968	0.333948	0.324571	1	0.981917	0.835737
HUMAN	Q9HBI6	CYP4F11	Cytochrome P450 4F11	0	0	0	0	1	0	M
HUMAN	Q16850	CYP51A1	Lanosterol 14-alpha demethylase	1	7	5	35	35	32	M							0.138006	0.159924	0.569004	0.604724	0.801845	0.316813	0.5437	1	0.595861	0.910863	0.65467	0.819165	0.806658	0.710846	0.872774	0.803662	1	0.400475	0.455209	0.480266	0.467968	0.611781	0.571376	0.739999	0.852698	0.711538	1	0.118863	0.382499	0.396167	1	0.983856	0.734084
HUMAN	O00622	CYR61	Protein CYR61	0	0	1	15	16	17					XC																					0.812379	1	0.769018	0.636398	0.651061	0.50286	0.506664	0.535642	0.519124	0.876685	0.915249	0.884826	0.534062	0.541223	1
HUMAN	O43739-2	CYTH3	Isoform 2 of Cytohesin-3	0	0	0	1	1	1	M	PM																																		0.808609	1	0.427359	0.398518	0.443451
HUMAN	Q8N465	D2HGDH	D-2-hydroxyglutarate dehydrogenase, mitochondrial	0	0	0	7	8	2	M																																			0.40993	0.404761	0.956759	1	0.753733
HUMAN	Q9Y4D1-2	DAAM1	Isoform 2 of Disheveled-associated activator of morphogenesis 1	0	2	0	23	24	23	M	PM														0.50656	0.749695	0.650166	0.509071	1	0.618481	0.572395	0.45465	0.477894	0.316218											0.260034	0.229079	0.99904	1	0.837259
HUMAN	Q86T65	DAAM2	Disheveled-associated activator of morphogenesis 2	0	0	0	6	0	2																																				1	0.946243	0.141661	0.137185	0.0960077
HUMAN	P98082	DAB2	Disabled homolog 2	0	1	0	22	18	17	M	PM				Nuc										0.491424	0.771828	0.544527	0.644513	1	0.689058	0.71319	0.674584	0.670389	0.471584											0.943737	1	0.3579	0.361479	0.406341
HUMAN	Q5VWQ8-2	DAB2IP	Isoform 2 of Disabled homolog 2-interacting protein	0	0	0	4	1	2	M	PM																																		0.895769	1	0.370509	0.375888	0.376261
HUMAN	P61803	DAD1	Dolichyl-diphosphooligosaccharide--protein glycosyltransferase subunit DAD1	0	1	0	4	4	3	M															0.975291	1	0.784632	0.905086	0.742855	0.982219	0.717273	0.675177	0.611362	0.702368											0.663236	0.593536	0.816374	0.898756	0.796863
HUMAN	Q14118	DAG1	Dystroglycan	62	74	65	23	25	15	M	PM			XC			0.756755	0.804936	1	0.957522	0.894256	0.767912	0.945076	0.70031	0.74544	0.542108	0.733432	0.715513	0.627916	0.677964	0.584411	0.639541	0.448962	1	0.93835	1	0.914441	0.78962	0.775617	0.71285	0.72895	0.766594	0.752213	0.7276	0.699973	0.686455	0.894817	0.939163	0.959037
HUMAN	Q8NCG7-2	DAGLB	Isoform 2 of Sn1-specific diacylglycerol lipase beta	1	0	1	7	10	7	M	PM						0.196327	0.173132	0.480614	0.507537	0.903228	0.544133	0.607513	1											0.319801	0.633537	0.61134	0.559088	0.569566	0.802386	0.602043	0.56519	1	0.243251	0.267225	0.286769	0.874725	0.866548	1
HUMAN	Q3LXA3	DAK	Bifunctional ATP-dependent dihydroxyacetone kinase/FAD-AMP lyase (cyclizing)	0	0	0	4	4	3																																				0.924228	1	0.267926	0.2548	0.342081
HUMAN	P51397	DAP	Death-associated protein 1	0	0	0	15	8	3																																				0.946714	1	0.333639	0.323872	0.294742
HUMAN	P51398	DAP3	28S ribosomal protein S29, mitochondrial	0	0	0	27	28	20	M																																			0.374482	0.39109	1	0.982131	0.983908
HUMAN	P53355	DAPK1	Death-associated protein kinase 1	0	0	0	6	7	5	M																																			0.790061	0.659429	0.839728	0.867721	0.803205
HUMAN	O43293	DAPK3	Death-associated protein kinase 3	0	0	0	8	10	8	M					Nuc																														1	0.921795	0.751326	0.83365	0.714247
HUMAN	P14868	DARS	Aspartyl-tRNA synthetase, cytoplasmic	3	7	5	69	66	49								0.654281	0.612587	0.818896	0.864785	1	0.449111	0.863286	0.944186	0.465083	0.9058	0.548146	0.604583	1	0.695885	0.722703	0.624909	0.895171	0.645809	0.6404	0.630122	0.535232	0.855251	0.957884	0.944533	0.99133	0.867407	1	0.531836	0.934114	1	0.74811	0.778173	0.871745
HUMAN	Q6PI48	DARS2	Aspartyl-tRNA synthetase, mitochondrial	2	1	1	28	28	25	M					Nuc		0.271325	0.220574	0.587357	0.604036	1	0.288272	0.586623	0.825747	0.606298	0.899144	0.667644	0.750395	0.380457	0.662825	1	0.739003	0.733539	0.609319	0.376424	0.526058	0.502645	0.736098	0.562666	1	0.513982	0.672009	0.62482	0.232396	0.774076	0.762117	0.974417	1	0.927039
HUMAN	Q9UER7-2	DAXX	Isoform 2 of Death domain-associated protein 6	0	0	0	2	4	3	M																																			1	0.904393	0.763886	0.715671	0.8854
HUMAN	Q96EP5-2	DAZAP1	Isoform 2 of DAZ-associated protein 1	4	5	1	23	25	23	M					Nuc		0.185016	0.175882	0.99025	0.803264	1	0.709665	0.871006	0.951497	0.426515	0.790498	0.589995	0.636031	0.481521	0.51394	1	0.614171	0.876954	0.578169	0.413247	0.429329	0.549783	0.70709	0.86549	1	0.809504	0.781902	0.706407	0.165982	0.475554	0.47883	0.894921	0.923882	0.999506
HUMAN	P07108-2	DBI	Isoform 2 of Acyl-CoA-binding protein	0	0	0	10	9	5	M																																			0.877651	1	0.437507	0.450908	0.524605
HUMAN	Q16643-2	DBN1	Isoform 2 of Drebrin	5	4	6	35	36	38	M	PM						0.205853	0.15778	0.76856	0.841623	0.771339	1	0.812932	0.891972	0.531043	0.924974	0.689991	0.811156	0.9209	0.628226	0.969797	0.669913	1	0.721511	0.499638	0.559522	0.613947	0.772193	0.754878	1	0.596353	0.496123	0.598376	0.229392	1	0.986944	0.455323	0.485937	0.426469
HUMAN	Q16643	DBN1	Drebrin	0	0	0	1	3	3	M	PM																																		0.907309	1	0.438762	0.488115	0.462136
HUMAN	Q9UJU6	DBNL	Drebrin-like protein	1	2	0	11	16	11	M	PM						0.496872	0.559022	0.686112	0.798174	1	0.615089	0.751742	0.717579	0.261384	0.754902	0.465641	0.593685	0.696206	0.504943	0.696596	0.526409	1	0.694504											0.950191	1	0.312899	0.304292	0.328583
HUMAN	Q9UK59	DBR1	Lariat debranching enzyme	0	0	0	14	14	11	M					Nuc																														0.748746	0.752351	0.76367	0.67968	0.930634
HUMAN	P11182	DBT	Lipoamide acyltransferase component of branched-chain alpha-keto acid dehydrogenase complex, mitochondrial	2	1	1	19	21	18	M							0.19954	0.186782	0.498384	0.598631	0.836662	1	0.672921	0.761992	0.615123	1	0.623342	0.769382	0.968257	0.907386	0.906153	0.787044	0.764484	0.731133	0.597673	0.722238	0.671541	0.823717	0.730952	1	0.700683	0.614946	0.728381	0.241768	0.582616	0.604628	0.967217	1	0.929981
HUMAN	Q5QP82-2	DCAF10	Isoform 2 of DDB1- and CUL4-associated factor 10	0	0	0	1	1	1																																				0.386736	0.360185	0.951448	1	0.544964
HUMAN	Q8TEB1-2	DCAF11	Isoform 2 of DDB1- and CUL4-associated factor 11	0	0	0	2	2	0																																				0.718869	0.615083	0.646883	0.736814	1
HUMAN	Q9NV06	DCAF13	DDB1- and CUL4-associated factor 13	0	0	0	16	21	17	M																																			0.335661	0.345606	0.926445	0.944767	0.849697
HUMAN	Q9NXF7	DCAF16	DDB1- and CUL4-associated factor 16	0	0	0	1	0	2																																				0.946393	1	0.126305	0.12398	0.163438
HUMAN	Q8WV16-2	DCAF4	Isoform 2 of DDB1- and CUL4-associated factor 4	0	0	0	1	1	0																																				0.923172	1	0.695981	0.757115	0.744701
HUMAN	Q58WW2-2	DCAF6	Isoform 2 of DDB1- and CUL4-associated factor 6	0	0	1	2	3	4	M					Nuc																				0.431356	0.37898	0.525106	0.695241	0.790984	0.850109	0.851247	0.872483	1	0.0917849	1	0.964798	0.566214	0.491326	0.61956
HUMAN	P61962	DCAF7	DDB1- and CUL4-associated factor 7	0	0	0	10	12	8	M					Nuc																														0.496096	0.544403	0.899018	0.954465	0.914886
HUMAN	Q5TAQ9	DCAF8	DDB1- and CUL4-associated factor 8	0	0	0	9	8	12																																				0.94283	1	0.594405	0.599671	0.571413
HUMAN	Q8WVC6	DCAKD	Dephospho-CoA kinase domain-containing protein	1	1	1	9	8	10	M							0.960098	0.920895	0.775523	0.844171	1	0.854342	0.666629	0.820137	0.613251	0.784266	0.52816	0.700351	0.697568	0.83749	0.656011	0.521278	1	0.506102	0.819606	0.90865	0.774996	0.848379	0.812232	1	0.811381	0.847282	0.884335	0.819059	0.54371	0.552352	0.948227	0.905715	0.953966
HUMAN	Q8N8Z6	DCBLD1	Discoidin, CUB and LCCL domain-containing protein 1	29	20	24	1	0	1	M						ShG	1	0.942635	0.786118	0.738783	0.581281	0.941466	0.597386	0.666274	0.86037	0.503118	0.515936	0.976575	0.380496	0.747382	0.521206	1	0.654844	0.699565	0.81268	0.790176	0.619211	0.91277	0.924067	0.80726	0.720427	0.747822	0.557724	1	0.92181	0.992198	0.642024	0.820174	0.752951
HUMAN	Q96PD2-2	DCBLD2	Isoform 2 of Discoidin, CUB and LCCL domain-containing protein 2	24	14	25	0	0	2	M	PM	IPM	CS				0.972287	1	0.242772	0.233509	0.643728	0.637347	0.167005	0.508198	0.213838	0.111747	0.134837	0.28549	0.0841584	0.314825	0.123611	1	0.484014	0.239341	0.956918	0.982017	0.890045	0.471331	0.462945	0.77794	0.263336	0.269993	0.496905	1
HUMAN	Q96JQ0	DCHS1	Protocadherin-16	63	56	109	6	2	7	M	PM						1	0.918902	0.66003	0.666538	0.530941	0.691815	0.472909	0.457464	0.755313	0.421057	0.300899	0.984283	0.255553	0.72967	0.529141	1	0.504137	0.425464	0.936968	1	0.907662	0.7398	0.663501	0.701041	0.274511	0.278906	0.309439	0.434933	1	0.942969	0.7337	0.755506	0.750913
HUMAN	P27707	DCK	Deoxycytidine kinase	0	0	0	6	2	4	M					Nuc																														0.910493	1	0.550582	0.525642	0.609942
HUMAN	P07585	DCN	Decorin	5	6	6	11	7	11	M				XC			0.647844	0.542691	0.392714	0.412964	0.788084	0.677566	0.600015	1	0.334925	0.317202	0.516761	0.441607	0.521075	0.556432	0.435577	0.515673	1	0.424669	0.276439	0.338366	0.465453	0.326679	0.338285	0.541095	0.322598	0.441245	1	0.246329	0.966889	1	0.172341	0.169874	0.200663
HUMAN	Q9NPI6	DCP1A	mRNA-decapping enzyme 1A	0	1	0	17	24	13	M					Nuc										0.255923	0.216046	0.121258	0.514182	0.108634	0.321752	0.190384	1	0.50829	0.411206											0.280024	0.27104	0.995753	0.915568	1
HUMAN	Q8IZD4	DCP1B	mRNA-decapping enzyme 1B	0	0	0	3	7	2	M					Nuc																														0.67639	0.732836	0.917315	0.957271	0.957223
HUMAN	Q8IU60-2	DCP2	Isoform 2 of mRNA-decapping enzyme 2	0	0	0	7	7	2	M					Nuc																														0.173744	0.153809	0.889953	0.88586	1
HUMAN	Q96C86	DCPS	Scavenger mRNA-decapping enzyme DcpS	0	0	0	9	2	8	M					Nuc																														1	0.999403	0.226833	0.202815	0.251412
HUMAN	P32321-2	DCTD	Isoform 2 of Deoxycytidylate deaminase	0	0	0	10	3	5																																				0.876543	1	0.246447	0.228183	0.304403
HUMAN	Q14203	DCTN1	Dynactin subunit 1	5	9	5	56	55	30	M							0.510384	0.573619	0.637534	0.703434	0.894883	0.898846	0.717913	1	0.733543	0.894377	0.603786	0.712982	0.617817	0.656075	0.878493	0.703854	1	0.723848	0.506766	0.602428	0.538817	0.795651	0.876031	1	0.80518	0.659257	0.881519	0.285377	0.754211	0.824328	0.580805	0.601179	0.755912
HUMAN	Q13561-2	DCTN2	Isoform 2 of Dynactin subunit 2	3	2	4	26	30	19	M							0.405396	0.397367	0.542944	0.541957	0.800211	0.690294	0.520632	1	0.331845	1	0.397869	0.534979	0.629773	0.615017	0.681601	0.592335	0.887821	0.425495	0.588764	1	0.622796	0.636518	0.570214	0.745791	0.540736	0.48426	0.828699	0.389801	0.794187	0.821497	0.599271	0.606002	0.772373
HUMAN	O75935-3	DCTN3	Isoform 3 of Dynactin subunit 3	0	0	0	10	7	6	M																																			0.756784	0.68757	0.587643	0.589846	0.797472
HUMAN	Q9UJW0	DCTN4	Dynactin subunit 4	0	0	0	28	23	12	M					Nuc																														0.797922	0.895645	0.669192	0.684297	0.804048
HUMAN	Q9BTE1	DCTN5	Dynactin subunit 5	0	0	0	4	5	4	M																																			0.836882	0.774802	0.569906	0.537625	0.745733
HUMAN	O00399	DCTN6	Dynactin subunit 6	0	0	0	5	2	2	M																																			0.88377	0.917135	0.648819	0.519093	0.746936
HUMAN	Q9H773	DCTPP1	dCTP pyrophosphatase 1	0	0	0	0	1	0
HUMAN	Q96GG9	DCUN1D1	DCN1-like protein 1	0	0	0	6	5	7																																				1	0.908427	0.45431	0.389936	0.609958
HUMAN	Q8IWE4	DCUN1D3	DCN1-like protein 3	1	0	1	7	8	9								0.350994	0.404369	1	0.865236	0.718894	0.138662	0.450658	0.585419											1	0.815401	0.802107	0.977925	0.931026	0.948927	0.803049	0.889191	0.540018	0.573076	0.903896	0.902808	0.99909	1	0.858366
HUMAN	Q92564-2	DCUN1D4	Isoform 2 of DCN1-like protein 4	0	0	0	1	0	0																																				1	0.874116	0.666086	0.65453	0.724436
HUMAN	Q9BTE7	DCUN1D5	DCN1-like protein 5	1	0	0	6	5	8								0.351512	0.518387	0.557051	0.615304	0.674138	0.556998	0.641569	1																					0.562844	0.581227	0.960233	1	0.962838
HUMAN	Q7Z4W1	DCXR	L-xylulose reductase	0	0	1	11	11	5	M																									0.564182	0.590709	0.597195	0.762677	0.771433	0.837623	0.807422	0.904542	0.745105	1	0.472655	0.474347	1	0.947223	0.897625
HUMAN	Q9BW61	DDA1	DET1- and DDB1-associated protein 1	0	0	0	3	1	4																																				0.350284	0.463801	0.734956	0.843653	0.945437
HUMAN	O94760	DDAH1	N(G),N(G)-dimethylarginine dimethylaminohydrolase 1	0	0	0	18	13	12	M																																			0.961538	1	0.727693	0.731235	0.56165
HUMAN	O95865	DDAH2	N(G),N(G)-dimethylarginine dimethylaminohydrolase 2	0	0	0	12	10	12	M																																			0.991195	1	0.361271	0.294547	0.208168
HUMAN	Q16531	DDB1	DNA damage-binding protein 1	8	13	4	77	70	79								0.277601	0.263171	0.511676	0.521301	0.87278	0.680034	0.539379	1	0.487158	0.939805	0.556359	0.621295	0.579528	0.607868	1	0.649489	0.96635	0.525195	0.440391	0.521013	0.468231	0.810811	0.753997	1	0.57481	0.442721	0.616406	0.110218	1	0.94501	0.955614	0.871952	0.936756
HUMAN	Q92466	DDB2	DNA damage-binding protein 2	0	0	0	14	7	13																																				1	0.983038	0.413932	0.420628	0.453607
HUMAN	Q8NEL9-2	DDHD1	Isoform 2 of Phospholipase DDHD1	0	0	0	1	1	0																																				0.962924	1	0.272777	0.33342	0.370225
HUMAN	Q5TDH0-3	DDI2	Isoform 3 of Protein DDI1 homolog 2	0	0	0	7	8	3																																				0.661656	0.691529	0.685224	0.626286	0.923026
HUMAN	P39656	DDOST	Dolichyl-diphosphooligosaccharide--protein glycosyltransferase 48 kDa subunit	8	9	7	25	24	23	M							0.67786	0.729316	0.634116	0.627745	1	0.814843	0.730432	0.92034	0.46954	1	0.613238	0.709316	0.751005	0.735612	0.915116	0.693414	0.815054	0.608569	0.797286	0.741241	0.834019	0.906909	0.909127	1	0.674444	0.663835	0.776603	0.370547	0.725765	0.695153	1	0.981485	0.83167
HUMAN	Q08345-5	DDR1	Isoform 4 of Epithelial discoidin domain-containing receptor 1	10	15	16	0	0	1	M	PM	IPM		XC			0.375529	0.381265	0.422694	0.418695	0.458537	1	0.412934	0.4323	0.807122	0.424059	0.467871	0.881777	0.376459	0.73479	0.498204	1	0.595664	0.752381	0.826378	0.815147	0.730214	0.826037	0.975063	1	0.524284	0.562507	0.572252	0.513974
HUMAN	Q16832	DDR2	Discoidin domain-containing receptor 2	55	45	53	12	12	16	M	PM	IPM					1	0.952268	0.263228	0.251067	0.176957	0.189189	0.218682	0.261968	0.630189	0.443753	0.430756	0.555458	0.323856	0.464737	0.389727	0.439872	0.436462	1	0.378745	0.370094	0.440253	0.408485	0.43078	0.274575	0.234119	0.240671	0.163555	1	1	0.945655	0.332047	0.35364	0.316952
HUMAN	Q96HY6	DDRGK1	DDRGK domain-containing protein 1	1	0	0	9	9	7	M							0.4896	0.459224	0.713863	0.802787	0.500465	1	0.826791	0.641185																					0.831615	0.735374	0.974594	0.966164	0.878192
HUMAN	P30046	DDT	D-dopachrome decarboxylase	0	0	0	5	4	2																																				0.873232	1	0.471205	0.468327	0.551716
HUMAN	Q92499	DDX1	ATP-dependent RNA helicase DDX1	5	12	5	88	98	85	M							0.278606	0.266078	0.396418	0.465285	0.726508	0.699984	0.501558	1	0.425885	0.964157	0.464401	0.599598	0.667402	0.610131	0.890541	0.612046	1	0.426422	0.576711	0.674972	0.563808	0.876373	0.840956	1	0.784189	0.526408	0.826451	0.273684	0.623272	0.608958	0.93609	0.907438	0.996792
HUMAN	Q13206	DDX10	Probable ATP-dependent RNA helicase DDX10	0	0	0	26	32	23																																				0.291232	0.281634	0.979287	1	0.856392
HUMAN	Q92841-4	DDX17	Isoform 4 of Probable ATP-dependent RNA helicase DDX17	7	6	3	57	45	52	M					Nuc		0.612613	0.471621	0.572705	0.655619	0.921825	0.866722	0.715373	1	0.513787	0.934643	0.610452	0.706252	0.712503	0.700054	0.967764	0.699897	0.880807	1	0.903787	0.896405	1	0.870559	0.867653	0.964332	0.48556	0.449381	0.581926	0.322591	0.62764	0.625672	0.888028	0.893466	0.996835
HUMAN	Q9NVP1	DDX18	ATP-dependent RNA helicase DDX18	0	0	0	44	43	41	M																																			0.3793	0.37051	0.932606	0.988129	0.88323
HUMAN	Q9NUU7	DDX19A	ATP-dependent RNA helicase DDX19A	0	1	0	30	27	17	M															0.525687	1	0.588831	0.739967	0.941223	0.700346	0.873706	0.600587	0.902412	0.652508											0.933524	1	0.485583	0.533479	0.600574
HUMAN	Q9UHI6	DDX20	Probable ATP-dependent RNA helicase DDX20	0	0	0	27	27	14	M																																			0.321447	0.335954	0.95222	0.927933	0.918986
HUMAN	Q9NR30	DDX21	Nucleolar RNA helicase 2	0	0	0	65	86	55	M																																			0.285632	0.29012	0.935285	0.990662	0.850598
HUMAN	Q9BUQ8	DDX23	Probable ATP-dependent RNA helicase DDX23	1	1	1	41	45	35	M	PM						0.149613	0.0661519	0.23442	0.25808	0.63505	0.270572	0.40061	1	0.905135	0.761068	0.912834	0.65517	0.999293	0.773464	0.63304	0.727598	0.753624	1	0.896854	0.945525	0.796829	0.774165	0.741456	0.746523	0.63729	0.425695	0.491034	1	0.566643	0.558141	0.9605	0.972984	0.988227
HUMAN	Q9GZR7	DDX24	ATP-dependent RNA helicase DDX24	0	0	0	44	47	48	M																																			0.284845	0.260617	0.832554	0.800583	1
HUMAN	Q96GQ7	DDX27	Probable ATP-dependent RNA helicase DDX27	0	0	0	28	35	27	M					Nuc																														0.769874	0.739488	0.835522	0.825666	1
HUMAN	Q9NUL7	DDX28	Probable ATP-dependent RNA helicase DDX28	0	0	0	12	14	8	M																																			0.229693	0.2255	0.909487	1	0.85743
HUMAN	Q9H8H2	DDX31	Probable ATP-dependent RNA helicase DDX31	0	0	0	6	6	10	M																																			0.615924	0.573418	0.938993	0.913625	1
HUMAN	O00148	DDX39A	ATP-dependent RNA helicase DDX39A	7	8	4	57	69	51	M					Nuc		0.273582	0.231441	0.545271	0.585709	0.731754	1	0.714545	0.806528	0.594633	1	0.60523	0.719868	0.855469	0.763957	0.917995	0.698931	0.92042	0.58907	0.460871	0.486965	0.544231	0.897272	0.827184	1	0.875121	0.753118	0.881636	0.177087	0.460253	0.454387	0.921649	0.943432	0.977384
HUMAN	Q13838-2	DDX39B	Isoform 2 of Spliceosome RNA helicase DDX39B	4	1	0	28	36	22								0.646052	0.677778	0.570374	0.631733	1	0.969737	0.749485	0.891895	0.420474	1	0.411613	0.680368	0.853113	0.631345	0.757882	0.536413	0.596992	0.671829											0.556808	0.54117	0.8399	0.875034	0.958372
HUMAN	O00571	DDX3X	ATP-dependent RNA helicase DDX3X	6	5	11	95	89	72	M					Nuc		0.736008	0.595543	0.546316	0.735299	0.787026	0.652297	0.611498	1	0.456779	0.839426	0.562097	0.639586	0.716725	0.67385	0.879494	0.582689	1	0.630512	0.880788	1	0.85366	0.801711	0.671392	0.667112	0.39006	0.293905	0.420077	0.455666	0.29096	0.297989	0.935625	0.950707	1
HUMAN	O15523	DDX3Y	ATP-dependent RNA helicase DDX3Y	0	1	0	13	12	14	M					Nuc										0.319225	0.776581	0.761173	0.518032	0.361794	0.570016	0.549276	0.437439	0.542543	1											0.251571	0.246924	0.977017	0.993527	1
HUMAN	Q9UJV9	DDX41	Probable ATP-dependent RNA helicase DDX41	0	1	1	25	28	21	M															0.386833	0.895439	0.451174	0.484696	0.821964	0.633262	0.755005	0.624409	1	0.368968	0.566454	0.49179	0.719265	0.948611	0.723574	1	0.589843	0.426149	0.655537	0.346542	0.407402	0.400935	0.997308	0.982299	1
HUMAN	Q86XP3	DDX42	ATP-dependent RNA helicase DDX42	1	0	0	44	46	34	M					Nuc		0.244552	0.231194	0.493606	0.634794	0.545718	1	0.618585	0.56158																					0.861414	0.853615	0.964902	1	0.887058
HUMAN	Q7L014	DDX46	Probable ATP-dependent RNA helicase DDX46	24	29	27	85	79	60	M							0.276581	0.265801	0.575256	0.673608	1	0.730656	0.585151	0.958316	0.499504	0.925464	0.624585	0.67437	0.576055	0.635951	1	0.723571	0.888677	0.45456	0.528788	0.542265	0.573021	0.734342	0.811463	1	0.633246	0.566188	0.67653	0.21849	0.582738	0.547302	0.834078	0.81954	1
HUMAN	Q9H0S4	DDX47	Probable ATP-dependent RNA helicase DDX47	0	0	0	19	14	17	M																																			0.587508	0.531728	0.885364	0.882182	0.850802
HUMAN	Q9Y6V7	DDX49	Probable ATP-dependent RNA helicase DDX49	2	1	0	3	3	11								0.50841	0.436948	0.518822	0.723733	0.940381	0.363229	0.672127	1	0.297724	0.59009	0.40925	0.483727	0.170689	0.448154	0.72488	0.394058	0.505659	1											0.670934	0.667741	0.916819	0.913199	0.922283
HUMAN	P17844	DDX5	Probable ATP-dependent RNA helicase DDX5	7	8	10	96	95	93	M							0.551974	0.451485	0.539059	0.680017	0.89399	0.885232	0.802701	1	0.229714	0.558157	0.337719	0.421131	0.370448	0.384203	0.607635	0.374091	0.452131	1	0.835571	0.914102	1	0.80439	0.859133	0.863977	0.491367	0.387622	0.599543	0.254294	0.429771	0.416669	0.91082	0.929177	0.928864
HUMAN	Q9BQ39	DDX50	ATP-dependent RNA helicase DDX50	0	0	0	24	29	20	M	PM																																		0.790308	0.732887	1	0.99474	0.918362
HUMAN	Q8N8A6	DDX51	ATP-dependent RNA helicase DDX51	0	0	0	8	16	10	M																																			0.477111	0.517565	0.953109	0.947706	0.958361
HUMAN	Q9Y2R4	DDX52	Probable ATP-dependent RNA helicase DDX52	0	0	0	15	18	12	M																																			0.355201	0.33573	0.958467	0.994311	0.855575
HUMAN	Q8TDD1-2	DDX54	Isoform 2 of ATP-dependent RNA helicase DDX54	0	0	0	18	23	19	M																																			0.785006	0.778268	0.916628	0.906979	1
HUMAN	Q8NHQ9	DDX55	ATP-dependent RNA helicase DDX55	0	0	0	6	5	2																																				0.643208	0.665924	0.815551	0.937848	0.796181
HUMAN	Q9NY93	DDX56	Probable ATP-dependent RNA helicase DDX56	0	0	0	13	17	10	M																																			0.655916	0.623313	0.900916	0.886413	1
HUMAN	O95786	DDX58	Probable ATP-dependent RNA helicase DDX58	0	0	0	6	4	16	M	PM																																		0.87287	0.98396	1	0.96779	0.522879
HUMAN	P26196	DDX6	Probable ATP-dependent RNA helicase DDX6	8	13	8	67	66	49	M							0.13043	0.0950818	0.421491	0.52797	0.716665	0.870603	0.643163	1	0.346016	0.825448	0.568141	0.596605	0.720847	0.528216	1	0.589887	0.980648	0.562077	0.395555	0.451669	0.608173	0.732968	0.800929	1	0.589742	0.558872	0.607864	0.119068	0.392281	0.388609	1	0.969477	0.894401
HUMAN	Q8IY21	DDX60	Probable ATP-dependent RNA helicase DDX60	0	0	0	1	1	2																																				0.512899	0.378728	0.739605	0.803232	0.86854
HUMAN	O75398-3	DEAF1	Isoform 2 of Deformed epidermal autoregulatory factor 1 homolog	0	0	0	3	4	0	M				XC	Nuc																														0.420684	0.329292	0.882381	1	0.907808
HUMAN	Q16698	DECR1	2,4-dienoyl-CoA reductase, mitochondrial	3	1	1	43	37	36	M					Nuc		0.174951	0.169283	0.66574	0.656188	1	0.876614	0.763161	0.762397	0.377871	1	0.602746	0.593182	0.778968	0.946569	0.74019	0.55768	0.517902	0.584701	0.6215	0.68662	0.753105	0.686434	0.69651	1	0.723102	0.718798	0.855267	0.229738	0.925323	0.864873	0.982909	1	0.885788
HUMAN	Q9NUI1	DECR2	Peroxisomal 2,4-dienoyl-CoA reductase	0	0	0	21	19	13	M																																			0.988783	0.866734	0.95394	0.989291	0.868045
HUMAN	O75618-2	DEDD	Isoform 2 of Death effector domain-containing protein	0	0	0	2	1	2	M																																			0.304827	0.301949	1	0.95542	0.82339
HUMAN	Q6ZN54-2	DEF8	Isoform 2 of Differentially expressed in FDCP 8 homolog	0	0	0	1	1	0																																				0.25821	0.290874	0.718016	0.850275	0.719309
HUMAN	O15121	DEGS1	Sphingolipid delta(4)-desaturase DES1	0	0	0	9	8	6	M	PM	IPM																																	0.261069	0.344198	0.959624	1	0.941234
HUMAN	P35659	DEK	Protein DEK	0	0	0	36	33	32	M					Nuc																														0.761411	0.695297	0.941323	0.894992	0.959806
HUMAN	Q8TEH3-2	DENND1A	Isoform 2 of DENN domain-containing protein 1A	0	0	0	1	1	0	M	PM																																		1	0.9889	0.437009	0.441069	0.472738
HUMAN	A2RUS2-2	DENND3	Isoform 2 of DENN domain-containing protein 3	0	0	0	1	2	0																																				0.944422	1	0.818937	0.99712	0.762039
HUMAN	Q7Z401	DENND4A	C-myc promoter-binding protein	0	0	0	7	7	2	M					Nuc																														0.51512	0.546351	0.886775	0.88671	1
HUMAN	Q5VZ89-6	DENND4C	Isoform 6 of DENN domain-containing protein 4C	0	0	0	4	3	3	M	PM																																		0.924778	1	0.41897	0.454675	0.45998
HUMAN	Q6ZUT9-2	DENND5B	Isoform 2 of DENN domain-containing protein 5B	0	0	0	1	2	0	M						ShG																													0.29159	0.383835	0.57559	0.608153	0.847756
HUMAN	O43583	DENR	Density-regulated protein	0	0	0	7	5	8																																				0.993571	1	0.434045	0.420315	0.55173
HUMAN	Q9Y315	DERA	Putative deoxyribose-phosphate aldolase	0	0	0	13	19	14																																				0.876789	1	0.4344	0.414653	0.532498
HUMAN	Q9BUN8-2	DERL1	Isoform 2 of Derlin-1	1	1	1	3	4	3	M							0.34573	0.262596	0.535617	0.609543	0.526338	1	0.661474	0.464637	0.707897	0.848502	0.697063	0.520356	0.627978	0.408642	0.551919	0.857702	1	0.215305	0.27957	0.62465	0.510587	0.460426	0.489195	0.480823	0.803578	1	0.807108	0.350073	0.245333	0.293626	0.914056	0.990028	0.847069
HUMAN	Q9GZP9	DERL2	Derlin-2	1	2	3	2	3	2	M							0.254072	0.215134	0.676821	0.683573	0.535835	0.557618	0.658088	1	0.624354	0.535087	0.485665	0.536752	0.900624	0.601957	0.501292	0.499716	1	0.408465	0.486769	0.439401	0.529307	0.714122	0.737447	0.630108	0.967676	1	0.785324	0.377235	0.366147	0.338911	1	0.903445	0.771964
HUMAN	Q8TE02-4	DERP6	Isoform 4 of Dermal papilla-derived protein 6	0	0	0	1	0	0	M					Nuc																														0.940549	1	0.504231	0.454352	0.583078
HUMAN	P17661	DES	Desmin	12	9	8	79	65	71	M	PM						0.287608	0.241292	0.355407	0.411427	0.545539	0.57226	0.504802	1	0.313388	0.711305	0.373211	0.471683	0.498517	0.542486	0.593882	0.46115	1	0.245844	0.575411	0.585334	0.646311	0.828787	0.617179	1	0.79232	0.656961	0.979908	0.282938	0.68973	0.722274	0.946025	0.941908	0.973638
HUMAN	O00273	DFFA	DNA fragmentation factor subunit alpha	0	0	0	3	5	4																																				1	0.955526	0.37377	0.319117	0.429229
HUMAN	O60443	DFNA5	Non-syndromic hearing impairment protein 5	0	0	0	4	1	10																																				0.872602	1	0.613992	0.633567	0.708655
HUMAN	O75907	DGAT1	Diacylglycerol O-acyltransferase 1	0	0	0	0	0	1	M
HUMAN	Q96DF8	DGCR14	Protein DGCR14	0	0	0	3	4	6																																				0.654415	0.67931	0.952297	0.883326	0.987428
HUMAN	P98153	DGCR2	Integral membrane protein DGCR2/IDD	1	1	3	3	1	1	M						ShG	0.664051	0.803336	0.637121	0.584076	1	0.855068	0.68595	0.482747	0.548589	0.943745	0.573372	0.809322	0.677726	0.839366	0.817088	1	0.925983	0.486187	0.365513	0.44181	0.626489	0.613763	0.699487	0.77916	0.41956	0.566304	1	0.942386	0.214529	0.294466	0.766697	0.816712	1
HUMAN	Q9BY27	DGCR6L	Protein DGCR6L	0	0	0	0	1	0	M					Nuc
HUMAN	Q8WYQ5-3	DGCR8	Isoform 3 of Microprocessor complex subunit DGCR8	0	0	0	9	10	9	M																																			0.367325	0.363658	0.938661	0.89007	1
HUMAN	P23743	DGKA	Diacylglycerol kinase alpha	1	1	0	17	9	15	M	PM						1	0.914395	0.657179	0.649609	0.869368	0.965597	0.662546	0.961034	0.723383	0.924982	0.520542	0.640357	0.870322	0.754504	0.8592	0.611723	1	0.634288											0.946554	1	0.322135	0.328463	0.360386
HUMAN	Q16760-2	DGKD	Isoform 1 of Diacylglycerol kinase delta	0	5	0	0	0	1	M	PM														0.6927	0.605351	0.706321	0.677071	1	0.680291	0.633526	0.614901	0.296964	0.216042
HUMAN	P52429	DGKE	Diacylglycerol kinase epsilon	0	0	0	5	5	1	M	PM																																		0.280727	0.303132	0.94825	0.974846	1
HUMAN	Q16854	DGUOK	Deoxyguanosine kinase, mitochondrial	0	0	0	6	7	2	M																																			0.754094	0.709691	1	0.91424	0.857894
HUMAN	Q15392	DHCR24	Delta(24)-sterol reductase	3	2	6	22	20	20	M					Nuc		0.696522	0.574876	0.223563	0.242241	1	0.125014	0.192225	0.09001	0.182912	0.233938	0.0880742	1	0.0626088	0.178192	0.112849	0.0390154	0.059763	0.2981	0.172666	0.161728	0.374007	0.385015	0.372866	0.702281	0.197139	0.184972	1	0.448417	0.654036	0.631096	0.346585	0.32656	1
HUMAN	Q9UBM7	DHCR7	7-dehydrocholesterol reductase	6	10	6	12	13	7	M							0.137804	0.122869	0.424131	0.44953	0.514255	0.592508	0.450314	1	0.449839	0.595677	0.459256	0.491219	0.663326	0.5057	0.47152	0.510606	1	0.237534	0.269149	0.256083	0.293734	0.409838	0.468776	0.449403	0.92202	1	0.84892	0.244191	0.323291	0.324643	1	0.954668	0.688317
HUMAN	P00374	DHFR	Dihydrofolate reductase	0	0	0	1	0	1																																				0.970828	1	0.267076	0.239842	0.254529
HUMAN	Q02127	DHODH	Dihydroorotate dehydrogenase (quinone), mitochondrial	0	0	0	10	11	6	M																																			0.525889	0.539356	0.974616	1	0.900013
HUMAN	P49366	DHPS	Deoxyhypusine synthase	0	0	0	1	2	2																																				0.457241	0.488061	0.53969	0.598959	1
HUMAN	Q96LJ7	DHRS1	Dehydrogenase/reductase SDR family member 1	0	0	0	12	11	7	M																																			0.556551	0.592236	0.797092	0.899277	0.918466
HUMAN	Q6UX07	DHRS13	Dehydrogenase/reductase SDR family member 13	0	0	0	2	2	1					XC																															0.257269	0.258924	0.932544	0.93004	1
HUMAN	O75911	DHRS3	Short-chain dehydrogenase/reductase 3	0	0	0	3	2	3	M																																			1	0.964464	0.851364	0.848004	0.705583
HUMAN	Q9BTZ2	DHRS4	Dehydrogenase/reductase SDR family member 4	0	0	0	8	11	5	M					Nuc																														0.952402	0.848461	0.977032	1	0.930344
HUMAN	P0CG22	DHRS4L1	Putative dehydrogenase/reductase SDR family member 4-like 2	0	0	0	4	6	4																																				1	0.940768	0.743081	0.653038	0.645108
HUMAN	Q9Y394-2	DHRS7	Isoform 2 of Dehydrogenase/reductase SDR family member 7	2	6	8	26	25	21								0.0741615	0.0693973	0.209887	0.225894	0.381892	0.562466	0.364866	1	0.260119	0.408684	0.315329	0.34352	0.473085	0.354878	0.406566	0.334486	1	0.318678	0.377073	0.421919	0.418545	0.598338	0.622477	0.640129	0.841328	0.848944	1	0.28157	0.40894	0.390317	0.884825	0.912584	0.857211
HUMAN	Q6IAN0	DHRS7B	Dehydrogenase/reductase SDR family member 7B	6	4	1	13	13	5	M							0.221568	0.275469	0.942251	0.953833	1	0.446637	0.687646	0.902093	0.838996	0.97526	0.825274	0.887924	1	0.915406	0.827278	0.832096	0.829206	0.639515	0.42188	0.364583	0.473839	0.725991	0.75405	0.768186	0.987156	0.940841	1	0.291955	0.30753	0.311096	0.973271	0.961831	0.811534
HUMAN	Q8N5I4	DHRSX	Dehydrogenase/reductase SDR family member on chromosome X	0	0	0	3	3	4																																				1	0.941906	0.920444	0.875454	0.83104
HUMAN	Q96HY7	DHTKD1	Probable 2-oxoglutarate dehydrogenase E1 component DHKTD1, mitochondrial	0	1	0	13	22	11	M															0.452964	0.860715	0.467409	0.751783	1	0.648225	0.610269	0.570443	0.670855	0.564429											0.398678	0.41581	0.971686	1	0.904681
HUMAN	O43143	DHX15	Putative pre-mRNA-splicing factor ATP-dependent RNA helicase DHX15	5	6	8	70	75	62	M							0.377242	0.313991	0.455199	0.529689	0.833345	0.71297	0.525747	1	0.390715	0.85849	0.387836	0.528825	0.446738	0.535981	0.875367	0.560913	1	0.334629	0.535375	0.564194	0.554843	0.824858	0.710262	1	0.640482	0.416335	0.660315	0.141734	0.62917	0.581783	0.98459	0.942693	0.902132
HUMAN	O60231	DHX16	Putative pre-mRNA-splicing factor ATP-dependent RNA helicase DHX16	0	2	1	20	19	17	M					Nuc										0.517598	1	0.538428	0.620234	0.963115	0.739415	0.961531	0.676134	0.761749	0.625303	0.560822	0.665602	0.746472	0.787585	0.91005	1	0.422479	0.397713	0.431568	0.17302	0.572988	0.548776	0.941442	0.941645	1
HUMAN	Q7Z478	DHX29	ATP-dependent RNA helicase DHX29	0	1	1	31	36	34	M															0.692836	0.4514	0.694526	0.661409	1	0.488407	0.939553	0.537073	0.469596	0.457611	0.618881	0.733312	0.644114	0.662617	0.740896	1	0.699358	0.597012	0.598342	0.328385	0.715966	0.706508	0.900129	1	0.832066
HUMAN	Q7L2E3-2	DHX30	Isoform 2 of Putative ATP-dependent RNA helicase DHX30	0	0	0	76	89	60	M																																			0.310271	0.315698	0.921293	0.936869	0.935574
HUMAN	Q7L2E3	DHX30	Putative ATP-dependent RNA helicase DHX30	0	0	0	0	0	1	M
HUMAN	Q7L7V1-2	DHX32	Isoform 2 of Putative pre-mRNA-splicing factor ATP-dependent RNA helicase DHX32	0	0	0	5	6	4	M					Nuc																														0.498374	0.522656	0.840078	0.80629	0.933784
HUMAN	Q9H6R0	DHX33	Putative ATP-dependent RNA helicase DHX33	0	0	0	1	3	5	M																																			0.427689	0.446485	0.722746	0.725858	0.819751
HUMAN	Q14147	DHX34	Probable ATP-dependent RNA helicase DHX34	0	0	0	1	0	1																																				0.567188	0.598657	0.959269	0.835892	0.978935
HUMAN	Q9H5Z1	DHX35	Probable ATP-dependent RNA helicase DHX35	0	0	0	7	11	10																																				0.347306	0.353958	0.908592	0.98574	0.893289
HUMAN	Q9H2U1-2	DHX36	Isoform 2 of Probable ATP-dependent RNA helicase DHX36	0	1	0	20	27	23	M					Nuc										0.407988	0.245978	0.518754	0.395211	0.573747	0.44024	0.345951	0.431864	1	0.926316											0.63218	0.721236	0.973993	1	0.938475
HUMAN	Q8IY37	DHX37	Probable ATP-dependent RNA helicase DHX37	0	1	0	18	19	15																0.910463	0.841118	0.917262	0.800804	0.883511	1	0.635055	0.89269	0.677692	0.589069											0.827552	0.770785	0.954828	0.932561	0.999135
HUMAN	Q92620	DHX38	Pre-mRNA-splicing factor ATP-dependent RNA helicase PRP16	1	0	0	24	30	13								0.33484	0.359904	0.302028	0.444048	0.815263	1	0.56739	0.829972																					0.450849	0.450315	0.863183	0.832751	1
HUMAN	Q8IX18-2	DHX40	Isoform 2 of Probable ATP-dependent RNA helicase DHX40	0	0	0	2	1	2																																				0.924412	0.819939	0.912889	0.854008	0.954233
HUMAN	Q6P158	DHX57	Putative ATP-dependent RNA helicase DHX57	0	0	0	23	24	19																																				0.541024	0.527637	0.970603	0.978672	0.949006
HUMAN	Q14562	DHX8	ATP-dependent RNA helicase DHX8	0	1	0	24	27	22																0.702986	0.925911	0.676268	0.758443	1	0.694649	0.757147	0.721116	0.83096	0.482778											0.935713	0.894852	0.940435	0.933579	0.944358
HUMAN	Q08211	DHX9	ATP-dependent RNA helicase A	1	4	0	137	141	118	M							0.309716	0.276594	0.386063	0.585116	0.624472	1	0.822243	0.811168	0.561598	0.632553	0.493954	0.509532	0.57538	0.531626	0.491256	0.496476	0.604592	1											0.414063	0.394201	0.968681	0.966765	0.927928
HUMAN	Q9NR28-2	DIABLO	Isoform 2 of Diablo homolog, mitochondrial	0	1	0	13	14	9	M	PM														0.592667	0.812229	0.690762	0.784635	0.89762	0.994309	1	0.661087	0.765298	0.623469											0.603278	0.556038	0.998498	1	0.914858
HUMAN	O60610-2	DIAPH1	Isoform 2 of Protein diaphanous homolog 1	0	0	0	29	30	16	M	PM																																		0.818993	0.861859	0.609267	0.635278	0.745999
HUMAN	O60879-2	DIAPH2	Isoform 2 of Protein diaphanous homolog 2	0	0	0	9	5	4	M																																			0.921897	1	0.379357	0.388937	0.457644
HUMAN	Q9UPY3	DICER1	Endoribonuclease Dicer	0	0	0	18	25	13																																				0.617358	0.652858	0.907299	0.952391	0.880544
HUMAN	Q9BTC0	DIDO1	Death-inducer obliterator 1	0	3	0	27	30	23	M					Nuc										0.477517	1	0.602103	0.658669	0.600919	0.643775	0.959229	0.67839	0.944419	0.476198											0.676073	0.638333	0.952234	0.940205	0.967854
HUMAN	Q68CQ4	DIEXF	Digestive organ expansion factor homolog	0	0	0	12	14	18	M																																			0.409525	0.396364	0.921938	0.930268	0.90803
HUMAN	Q9UNQ2	DIMT1L	Probable dimethyladenosine transferase	0	0	0	9	5	7	M																																			0.989014	1	0.635597	0.655721	0.614063
HUMAN	Q14689-2	DIP2A	Isoform 2 of Disco-interacting protein 2 homolog A	0	0	0	2	1	1	M					Nuc																														0.94643	1	0.492176	0.491681	0.384571
HUMAN	Q9P265	DIP2B	Disco-interacting protein 2 homolog B	0	0	0	13	16	14	M					Nuc																														0.701443	0.750279	0.747971	0.763317	0.584465
HUMAN	Q9Y2E4	DIP2C	Disco-interacting protein 2 homolog C	0	0	0	2	0	2	M					Nuc																														1	0.989265	0.453885	0.486441	0.436497
HUMAN	O95057	DIRAS1	GTP-binding protein Di-Ras1	0	0	0	1	1	0	M	PM																																		0.665069	0.613873	0.985469	1	0.726956
HUMAN	Q96SL1-2	DIRC2	Isoform 2 of Disrupted in renal carcinoma protein 2	1	1	0	0	0	1	M							0.195838	0.144107	0.489353	0.483005	0.665749	1	0.65795	0.912001	0.458122	0.773267	0.522196	0.560504	0.690043	0.621654	0.796634	0.605451	1	0.396934
HUMAN	Q9Y2L1	DIS3	Exosome complex exonuclease RRP44	1	1	1	35	32	32								0.562231	0.543729	0.527986	0.53413	0.902861	0.775512	0.522036	1	0.355562	0.978491	0.351988	0.450394	0.578277	0.426242	1	0.46393	0.828996	0.352069	0.56364	0.603083	0.635286	0.79212	0.72932	1	0.579297	0.395783	0.645046	0.238528	1	0.936487	0.70468	0.609546	0.899976
HUMAN	Q8TF46	DIS3L	DIS3-like exonuclease 1	0	0	0	3	1	2	M	PM																																		1	0.817915	0.385295	0.423936	0.346138
HUMAN	Q8IYB7-2	DIS3L2	Isoform 2 of DIS3-like exonuclease 2	0	0	0	1	4	2																																				0.989115	1	0.721609	0.744502	0.891893
[truncated: 6,283 more rows]
[truncated: 26 more columns]

## Sheet: Plots
Gene name	B7H6	B7 homolog 6															B7H6	isoforms	1
[truncated: 24 more rows]
[truncated: 2 more columns]

## Sheet: Aliases
Uniprot	Gene Name	Aliases
[truncated: 8,250 more rows]
